# Supplementary material for: Mapping the human membrane proteome: a majority of the human membrane proteins can be classified according to function and evolutionary origin
Source: BMC Biol. 2009 Aug 13;7:50. doi: 10.1186/1741-7007-7-50 (PMC2739160; doi:10.1186/1741-7007-7-50)
Supplement: Additional file 1 — The table contains the International Protein Index (IPI) accession numbers and classification for the final membrane protein dataset together with predictions by Phobius, SOSUI, and TMHMM. [file 1741-7007-7-50-S1.xls]

## Sheet: Legend
Legend
IPI Accession – The International Protein Index accesion number
IPI Description – Descriription from IPI annotation
Main Class – The main functional class of the protein
Classification – Classification hierarchy for the protein. EC number is assigned for enzymes and semicolon separated classes and subclasses for all other proteins
Protein coding – A protein is assigned as “Valid” if it is confirmed as protein coding by Clamp et al. And “Invalid” if it is confirmed as non-protein coding or not represented in the Clamp dataset.
Phobius TM – Number of alpha-helices predicted by phobius
Phobius SP – Assigned “Y” if the protein is predicted to have a signal peptide and “0” if not.
Phobius topology – The topology of the protein as predicted by Phobius.
SOSUI TM – Number of alpha-helices predicted by SOSUI.
SOSUI topology – The topology of the protein as predicted by SOSUI. ATTENTION!! The topology index starts after a potential SP predicted by Phobius.
TMHMM TM – Number of alpha-helices predicted by TMHMM.
TMHMM topology – The topology of the protein as predicted by TMHMM. ATTENTION!! The topology index starts after a potential SP predicted by Phobius.

## Sheet: Data
IPI Accession	IPI Description	Main Class	Classification	Protein coding	Phobius TM	Phobius SP	Phobius Topology	SOSUI TM	SOSUI TOPOLOGY	TMHMM TM	TMHMM Topology
IPI00218646	CYBB Cytochrome b-245 heavy chain	Enzymes	1	Valid	5	0	o12-33i45-69o103-121i167-192o204-221i	5	11-33,50-72,169-191,207-229,401-423	4	o10-32i98-120o168-190i202-224o
IPI00292186	NOX1 Isoform NOH-1L of NADPH oxidase homolog 1	Enzymes	1	Valid	5	0	o12-33i45-69o103-121i167-189o209-227i	5	8-30,100-122,169-191,208-230,269-291	6	o5-27i47-69o104-123i168-190o205-227i397-419o
IPI00396920	- Uncharacterized protein ENSP00000330812 (Fragment)	Enzymes	1.1	Valid	1	0	i364-381o	1	360-382	1	i364-381o
IPI00029015	FVT1 3-ketodihydrosphingosine reductase precursor	Enzymes	1.1	Valid	0	Y	n2-17c25/26o294-315i	0	0	0	o
IPI00021770	HMGCR Isoform 1 of 3-hydroxy-3-methylglutaryl-coenzyme A reductase	Enzymes	1.1	Valid	8	0	i20-37o57-78i90-113o125-145i157-182o202-220i323-339o838-863i	6	17-38,58-80,88-110,160-182,196-218,317-339	5	i20-37o57-78i91-113o157-179i192-214o
IPI00005682	HSD11B1 Corticosteroid 11-beta-dehydrogenase isozyme 1	Enzymes	1.1	Valid	1	0	i7-23o	3	7-29,150-172,201-223	1	i7-24o
IPI00007676	HSD17B12 Estradiol 17-beta-dehydrogenase 12	Enzymes	1.1	Valid	3	0	o6-24i183-204o272-291i	1	11963	3	o4-26i182-204o272-294i
IPI00019872	HSD17B2 Estradiol 17-beta-dehydrogenase 2	Enzymes	1.1	Valid	1	Y	n9-20c25/26o35-68i	2	8-30,35-57	1	i12-34o
IPI00011970	HSD17B7 Isoform 1 of 3-keto-steroid reductase	Enzymes	1.1	Valid	0	Y	n4-19c24/25o230-253i	0	0	0	o
IPI00106783	HSD3B7 3 beta-hydroxysteroid dehydrogenase type 7	Enzymes	1.1	Valid	1	0	o289-309i	2	5-27,296-318	2	o283-305i312-334o
IPI00163504	HSPC105 NAD(P) dependent steroid dehydrogenase-like	Enzymes	1.1	Valid	2	0	o285-305i367-385o	1	368-390	2	o282-304i366-385o
IPI00019407	NSDHL Sterol-4-alpha-carboxylate 3-dehydrogenase, decarboxylating	Enzymes	1.1	Valid	1	0	o298-318i	1	296-318	1	o296-318i
IPI00031000	VKORC1 Isoform 1 of Vitamin K epoxide reductase complex subunit 1	Enzymes	1.1	Valid	5	0	o12-29i41-60o80-97i104-122o128-150i	3	11-31,75-97,116-138	3	o10-29i101-123o127-149i
IPI00246994	HSD3B1 Hydroxy-delta-5-steroid dehydrogenase, 3 beta-and steroid delta- isomerase 1	Enzymes	1.1.1.145/5.3.3.1	Valid	1	0	o292-311i	0	0	1	o288-310i
IPI00218494	HSD3B2 3 beta-hydroxysteroid dehydrogenase/Delta 5--4-isomerase type 2	Enzymes	1.1.1.145/5.3.3.1	Valid	1	0	o289-308i	1	285-307	1	o288-310i
IPI00000129	UCRC HSPC151	Enzymes	1.10	Valid	1	0	o14-32i	0	0	1	i13-32o
IPI00024757	UQCR Cytochrome b-c1 complex subunit 10	Enzymes	1.10	Valid	1	0	i21-41o	0	0	1	i13-35o
IPI00024742	UQCRQ Cytochrome b-c1 complex subunit 8	Enzymes	1.10	Valid	1	0	o45-63i	1	43-65	0	o
IPI00289572	TPO Isoform 1 of Thyroid peroxidase precursor	Enzymes	1.11	Valid	1	Y	n3-13c18/19o849-871i	1	830-852	1	o831-853i
IPI00182560	CYP4F22 Cytochrome P450 4F22	Enzymes	1.14	Valid	3	0	o20-40i95-112o480-498i	1	20-42	1	i21-40o
IPI00619963	CYP4V2 Isoform 1 of Cytochrome P450 4V2	Enzymes	1.14	Valid	1	0	o13-34i	1	11963	1	i13-35o
IPI00294834	ASPH Aspartyl/asparaginyl beta-hydroxylase	Enzymes	1.14.11	Valid	1	0	i54-75o	1	53-75	1	i53-75o
IPI00009883	CYP39A1 Cytochrome P450 39A1	Enzymes	1.14.13	Valid	3	Y	n8-19c23/24o266-290i354-372o416-435i	2	245-267,393-415	0	o
IPI00295772	CYP51A1 cytochrome P450, family 51	Enzymes	1.14.13	Valid	1	Y	n2-13c21/22o31-50i	1	14-36	1	i7-29o
IPI00305356	CYP7A1 Cytochrome P450 7A1	Enzymes	1.14.13	Valid	1	0	o6-24i	1	39896	1	i5-24o
IPI00027234	CYP7B1 Cytochrome P450 7B1	Enzymes	1.14.13	Valid	2	0	o17-37i289-309o	1	16-37	2	o15-37i287-309o
IPI00009440	CYP8B1 Cytochrome P450 8B1	Enzymes	1.14.13	Valid	2	0	o6-25i172-189o	1	39897	1	i3-25o
IPI00182179	FMO1 Dimethylaniline monooxygenase [N-oxide-forming] 1	Enzymes	1.14.13	Valid	1	Y	n5-12c16/17o513-531i	1	493-515	0	o
IPI00016005	FMO2 Dimethylaniline monooxygenase [N-oxide-forming] 2	Enzymes	1.14.13	Valid	1	Y	n5-16c21/22o510-530i	1	489-510	1	o489-511i
IPI00329033	FMO3 Dimethylaniline monooxygenase [N-oxide-forming] 3	Enzymes	1.14.13	Valid	1	Y	n5-16c21/22o510-531i	1	489-511	1	o488-510i
IPI00219008	FMO4 Dimethylaniline monooxygenase [N-oxide-forming] 4	Enzymes	1.14.13	Valid	1	Y	n5-15c20/21o518-540i	1	499-521	1	o497-519i
IPI00215760	FMO5 Dimethylaniline monooxygenase [N-oxide-forming] 5	Enzymes	1.14.13	Valid	1	Y	n6-16c21/22o514-532i	1	491-512	1	o489-511i
IPI00012190	FMO6P Putative dimethylaniline monooxygenase [N-oxide-forming] 6	Enzymes	1.14.13	Valid	1	Y	n5-12c16/17o518-538i	1	499-520	0	o
IPI00642771	KMO Isoform 1 of Kynurenine 3-monooxygenase	Enzymes	1.14.13	Valid	2	0	i385-406o426-445i	1	421-443	2	o385-404i425-447o
IPI00019899	SC4MOL C-4 methylsterol oxidase	Enzymes	1.14.13	Valid	4	0	o60-79i100-120o135-156i192-217o	4	5-27,52-74,96-118,196-218	3	o55-77i98-120o194-216i
IPI00644971	- 56 kDa protein	Enzymes	1.14.14	Valid	1	0	i123-142o	2	244-266,283-305	0	o
IPI00742001	- Mutant cytochrome p450	Enzymes	1.14.14	Valid	1	0	o20-40i	0	0	1	o15-37i
IPI00791258	CYP19A1 CYP19A1 protein (Fragment)	Enzymes	1.14.14	Valid	1	0	o20-39i	0	0	1	o20-39i
IPI00307246	CYP1A2 Isoform 2 of Cytochrome P450 1A2	Enzymes	1.14.14	Valid	2	0	o6-28i458-476o	2	7-29,463-484	1	i7-28o
IPI00873251	CYP2D6 Debrisoquine 4-hydroxylase mutant allele variant (Fragment)	Enzymes	1.14.14	Valid	2	Y	n11-21c26/27o42-60i367-392o	1	12359	1	i13-35o
IPI00418408	CYP2D7P1 Cytochrome P450	Enzymes	1.14.14	Valid	2	0	o6-23i302-325o	1	39897	2	o5-22i297-319o
IPI00164018	CYP2S1 Isoform 2 of Cytochrome P450 2S1	Enzymes	1.14.14	Valid	1	Y	n8-23c28/29o296-319i	0	0	1	o269-291i
IPI00783946	CYP2U1 Isoform 1 of Cytochrome P450 2U1	Enzymes	1.14.14	Valid	4	0	o34-51i258-278o341-367i495-515o	1	31-51	2	o34-51i113-130o
IPI00465138	CYP3A4 Cytochrome P450 3A4	Enzymes	1.14.14	Valid	1	Y	n13-24c29/30o219-241i	0	0	1	o190-212i
IPI00220495	CYP3A43 Isoform 2 of Cytochrome P450 3A43	Enzymes	1.14.14	Valid	2	0	o6-25i215-233o	3	4-25,40-62,215-237	3	i7-26o36-58i219-241o
IPI00025831	CYP3A5 Cytochrome P450 3A5	Enzymes	1.14.14	Valid	2	0	o6-25i215-233o	1	39896	2	o4-26i219-241o
IPI00164895	CYP3A7 Cytochrome P450 variant 3A7	Enzymes	1.14.14	Valid	1	0	o6-25i	1	39896	1	i7-26o
IPI00644258	CYP4B1 cytochrome P450, family 4, subfamily B, polypeptide 1 isoform a	Enzymes	1.14.14	Valid	1	0	o13-34i	1	40023	1	i5-27o
IPI00289171	CYP4F12 Cytochrome P450 4F12	Enzymes	1.14.14	Valid	1	Y	n20-31c36/37o472-492i	1	52-74	0	o
IPI00024332	CYP4F8 Cytochrome P450 4F8	Enzymes	1.14.14	Valid	1	Y	n3-11c16/17o26-42i	1	39929	1	i3-25o
IPI00166042	CYP4X1 Cytochrome P450 4X1	Enzymes	1.14.14	Valid	1	0	o14-34i	1	12754	1	i13-30o
IPI00787481	CYP4Z1 similar to cytochrome P450 4Z1	Enzymes	1.14.14	Valid	3	0	o12-33i110-128o148-169i	4	10-32,69-91,115-137,146-168	2	o10-32i76-93o
IPI00829998	CYP4A11 Fatty acid omega-hydroxylase	Enzymes	1.14.15	Valid	2	0	o18-39i120-140o	1	15-37	2	o15-32i118-140o
IPI00295854	CYP4Z2P CDNA FLJ40054 fis, clone TBAES2000315, weakly similar to CYTOCHROME P450 4A1	Enzymes	1.14.15	Valid	1	0	o12-33i	2	10-32,69-91	1	o10-32i
IPI00171678	DBH Dopamine beta-hydroxylase	Enzymes	1.14.17	Valid	1	0	o20-37i	1	19-41	1	i20-42o
IPI00177543	PAM peptidylglycine alpha-amidating monooxygenase isoform a, preproprotein	Enzymes	1.14.17.3/4.3.2.5	Valid	1	Y	n7-14c20/21o863-887i	1	843-865	1	o845-867i
IPI00027286	TYR Isoform 1 of Tyrosinase precursor	Enzymes	1.14.18	Valid	1	Y	n2-13c17/18o474-500i	1	459-481	1	o457-479i
IPI00299468	SCD Acyl-CoA desaturase	Enzymes	1.14.19	Valid	6	0	i72-93o105-123i222-239o251-273i285-301o313-334i	6	73-95,100-122,134-156,218-240,246-268,316-335	4	i71-93o98-120i217-239o249-271i
IPI00027181	SC5DL Lathosterol oxidase	Enzymes	1.14.21	Valid	3	0	o31-58i79-99o119-138i	4	31-53,79-101,114-136,183-205	3	o36-58i79-101o116-138i
IPI00022560	CH25H Cholesterol 25-hydroxylase	Enzymes	1.14.99	Valid	3	0	o38-62i83-104o124-145i	4	47-68,85-107,124-146,173-195	3	o43-65i86-108o123-145i
IPI00215893	HMOX1 Heme oxygenase 1	Enzymes	1.14.99	Valid	1	0	o267-287i	1	265-287	1	o265-287i
IPI00026824	HMOX2 Heme oxygenase 2	Enzymes	1.14.99	Valid	1	0	i349-369o	1	348-368	1	o350-369i
IPI00291544	SQLE Squalene monooxygenase	Enzymes	1.14.99	Valid	6	0	o20-42i63-81o126-143i493-511o517-535i547-566o	4	20-42,126-146,510-532,548-570	6	o20-42i63-80o126-143i490-512o516-535i547-566o
IPI00100213	RRM2B Isoform 1 of Ribonucleoside-diphosphate reductase subunit M2 B	Enzymes	1.17.4	Valid	1	0	o187-208i	0	0	1	i186-208o
IPI00394758	ALDH3A2 Isoform 2 of Fatty aldehyde dehydrogenase	Enzymes	1.2.1	Valid	2	0	i464-480o486-503i	1	468-489	1	o463-480i
IPI00009744	ALDH3B2 Aldehyde dehydrogenase 3B2	Enzymes	1.2.1	Valid	2	0	i12-31o37-56i	2	37-59,70-92	0	o
IPI00294501	DHCR7 7-dehydrocholesterol reductase	Enzymes	1.3.1	Valid	7	0	o37-58i150-170o176-197i266-286o306-327i334-351o415-440i	7	36-58,96-118,136-158,180-202,265-287,305-327,330-352	6	o37-59i151-173o178-200i264-286o332-354i414-436o
IPI00019018	TM7SF2 Isoform 1 of Delta(14)-sterol reductase	Enzymes	1.3.1	Valid	7	Y	n17-28c36/37o60-79i100-123o129-149i221-239o254-273i285-304o355-384i	4	24-45,64-86,100-122,246-268	6	o20-42i62-84o94-113i219-241o251-268i319-341o
IPI00093057	CPOX Coproporphyrinogen III oxidase, mitochondrial precursor	Enzymes	1.3.3	Valid	1	0	o73-94i	1	72-94	0	o
IPI00024462	DHODH Dihydroorotate dehydrogenase, mitochondrial precursor	Enzymes	1.3.3	Valid	1	0	i12-30o	0	0	1	i13-32o
IPI00032233	SRD5A1 3-oxo-5-alpha-steroid 4-dehydrogenase 1	Enzymes	1.3.99	Valid	5	0	o12-29i50-69o81-100i112-130o150-167i	3	9-30,80-102,109-131	4	i12-29o111-130i151-168o208-230i
IPI00010651	SRD5A2 3-oxo-5-alpha-steroid 4-dehydrogenase 2	Enzymes	1.3.99	Valid	7	0	o6-28i49-69o75-92i112-132o144-162i183-203o209-229i	4	9-31,73-95,146-168,198-220	6	i9-28o67-89i110-132o145-167i180-202o207-229i
IPI00002344	SRD5A3 steroid 5 alpha-reductase 3	Enzymes	1.3.99	Valid	6	0	i17-35o79-102i114-138o158-178i199-218o260-286i	4	21-43,79-101,123-141,153-175	6	i12-34o79-101i122-141o156-178i199-216o260-282i
IPI00008483	MAOA Amine oxidase [flavin-containing] A	Enzymes	1.4.3	Valid	0	0	o500-519i	0	0	0	o
IPI00873589	MAOB Monoamine oxidase B	Enzymes	1.4.3	Valid	1	0	o491-511i	0	0	1	o490-512i
IPI00873515	MTHFD2L CDNA FLJ13105 fis, clone NT2RP3002351, weakly similar to Human NAD- dependent methylene tetrahydrofolate dehydrogenase cyclohydrolase	Enzymes	1.5.1	Valid	1	0	i12-33o	1	17-39	1	i13-35o
IPI00329600	SCCPDH Probable saccharopine dehydrogenase	Enzymes	1.5.1	Valid	1	0	o274-300i	2	273-295,366-388	1	o277-299i
IPI00456650	PAOX Isoform 9 of Peroxisomal N(1)-acetyl-spermine/spermidine oxidase	Enzymes	1.5.3	Valid	1	0	o502-524i	2	9-31,502-524	0	o
IPI00032875	ETFDH Isoform 1 of Electron transfer flavoprotein-ubiquinone oxidoreductase, mitochondrial precursor	Enzymes	1.5.5	Valid	0	Y	n2-13c18/19o460-478i	0	0	0	o
IPI00337541	NNT NAD(P) transhydrogenase, mitochondrial precursor	Enzymes	1.6.1	Valid	14	0	i478-498o504-523i530-551o557-577i597-616o622-639i646-666o672-691i703-724o740-759i779-797o803-826i833-852o858-879i	13	479-501,505-527,531-553,597-619,621-643,646-668,670-691,701-723,735-757,772-794,811-833,858-880,924-946	12	o476-498i505-524o529-551i558-580o595-617i622-644o649-666i702-724o739-761i774-796o816-838i851-873o
IPI00880028	- 85 kDa protein	Enzymes	1.6.2	Valid	1	0	o28-49i	1	26-48	1	i26-48o
IPI00328415	CYB5R3 Isoform 1 of NADH-cytochrome b5 reductase 3	Enzymes	1.6.2	Valid	1	0	o6-23i	1	39992	0	o
IPI00185038	DUOX1 Isoform 1 of Dual oxidase 1 precursor	Enzymes	1.6.3	Valid	7	Y	n3-13c21/22o593-617i1045-1068o1088-1109i1152-1171o1183-1209i1221-1243o1249-1266i	4	1023-1045,1121-1143,1169-1191,1211-1233	6	o573-595i1023-1045o1060-1082i1128-1150o1165-1187i1200-1222o
IPI00794959	DUOX2 dual oxidase 2 precursor	Enzymes	1.6.3	Valid	7	Y	n8-20c32/33o598-622i1038-1057o1077-1099i1149-1168o1180-1205i1217-1234o1240-1259i	6	567-589,1009-1031,1095-1117,1121-1143,1155-1177,1197-1219	6	o568-590i1009-1031o1046-1068i1115-1137o1152-1174i1187-1209o
IPI00024581	NOX3 NADPH oxidase 3	Enzymes	1.6.3	Valid	5	0	i12-33o53-72i104-122o168-190i202-221o	6	11-32,45-67,169-191,203-225,264-286,396-418	5	i5-27o51-73i101-123o168-187i200-222o
IPI00027195	NOX4 Isoform 1 of NADPH oxidase 4	Enzymes	1.6.3	Valid	5	0	i20-39o59-83i104-125o154-177i189-213o	5	14-36,55-77,108-130,156-178,190-212	5	i13-35o61-83i103-125o154-176i189-211o
IPI00044456	NOX5 Isoform 1 of NADPH oxidase 5	Enzymes	1.6.3	Valid	7	0	i239-257o277-296i316-340o360-385i397-415o435-455i584-605o	5	239-260,274-296,368-389,406-428,434-456	7	i239-257o267-289i318-340o360-382i395-417o422-441i583-605o
IPI00656136	- NADH-ubiquinone oxidoreductase chain 2	Enzymes	1.6.5	Valid	9	0	o26-44i56-76o96-115i127-145o151-171i178-196o202-221i233-254o274-294i	8	17-39,64-85,96-118,148-170,178-195,200-221,240-262,281-303	8	i7-29o59-81i93-115o149-171i178-195o200-219i239-261o276-298i
IPI00007961	MT-ND1 NADH-ubiquinone oxidoreductase chain 1	Enzymes	1.6.5	Valid	8	0	o6-23i68-86o98-119i140-160o172-191i220-243o255-273i293-314o	8	3-24,66-88,106-128,140-162,172-194,227-249,257-279,294-315	8	o4-23i68-90o100-122i135-157o172-191i222-244o254-273i293-315o
IPI00007979	MT-ND2 NADH-ubiquinone oxidoreductase chain 2	Enzymes	1.6.5	Invalid	10	0	o26-44i56-76o96-115i127-145o151-171i178-196o202-219i239-257o277-305i325-346o	9	17-39,64-85,96-118,148-170,178-195,200-221,240-262,281-303,324-346	9	i7-29o59-81i93-115o149-171i178-195o200-219i239-261o276-298i324-346o
IPI00071334	MT-ND3 NADH-ubiquinone oxidoreductase chain 3	Enzymes	1.6.5	Valid	3	0	o6-24i55-78o84-107i	3	3-25,54-76,84-106	3	i5-27o55-77i84-106o
IPI00008495	MT-ND4 NADH-ubiquinone oxidoreductase chain 4	Enzymes	1.6.5	Valid	12	0	i21-41o61-81i93-110o116-136i148-167o196-216i223-244o256-277i284-303o309-330i351-369o389-409i	12	1-18,27-49,60-82,104-126,154-176,185-207,226-248,256-278,282-304,310-331,363-385,390-412	10	i23-45o100-122i143-165o194-216i221-243o258-277i284-303o308-330i351-373o388-410i
IPI00291948	MT-ND4L NADH-ubiquinone oxidoreductase chain 4L	Enzymes	1.6.5	Valid	3	0	o6-22i29-49o55-79i	3	1-23,26-48,59-81	3	o4-21i26-48o58-80i
IPI00221391	MT-ND5 NADH dehydrogenase subunit 5	Enzymes	1.6.5	Valid	14	Y	n8-16c21/22o84-105i117-134o140-160i172-191o211-233i245-266o272-294i301-319o325-347i368-386o406-433i454-472o484-507i584-602o	10	19-41,64-86,106-128,153-174,223-245,256-277,305-327,463-485,493-515,561-582	15	i13-35o64-86i99-116o120-139i151-170o190-212i224-246o251-273i280-299o304-326i347-366o386-408i429-451o461-483i562-581o
IPI00008525	MT-ND6 NADH-ubiquinone oxidoreductase chain 6	Enzymes	1.6.5	Valid	5	Y	n3-10c15/16o25-46i53-75o81-104i111-128o148-168i	4	11-33,36-58,69-91,130-152	5	o10-32i37-59o69-91i96-113o133-155i
IPI00005695	NDUFA1 NADH dehydrogenase [ubiquinone] 1 alpha subcomplex subunit 1	Enzymes	1.6.5	Valid	1	0	o6-27i	1	39960	1	o5-27i
IPI00219685	NDUFA13 cell death-regulatory protein GRIM19	Enzymes	1.6.5	Valid	1	0	o113-133i	0	0	1	i112-134o
IPI00871897	NDUFA3 Uncharacterized protein NDUFA3 (Fragment)	Enzymes	1.6.5	Valid	1	0	o18-39i	1	11567	1	o20-39i
IPI00011770	NDUFA4 NADH dehydrogenase [ubiquinone] 1 alpha subcomplex subunit 4	Enzymes	1.6.5	Valid	1	0	i12-34o	0	0	1	o15-37i
IPI00025725	NDUFB1 NADH dehydrogenase (ubiquinone) 1 beta subcomplex, 1, 7kDa	Enzymes	1.6.5	Valid	2	0	i30-52o58-74i	2	32-54,56-75	1	o30-52i
IPI00478450	NDUFB11 Isoform 2 of NADH dehydrogenase [ubiquinone] 1 beta subcomplex subunit 11, mitochondrial precursor	Enzymes	1.6.5	Valid	1	Y	n2-10c15/16o89-109i	1	73-95	1	o72-94i
IPI00219383	NDUFB3 NADH dehydrogenase [ubiquinone] 1 beta subcomplex subunit 3	Enzymes	1.6.5	Valid	1	0	o70-88i	0	0	1	o66-88i
IPI00220059	NDUFB4;LOC727762 NADH dehydrogenase [ubiquinone] 1 beta subcomplex subunit 4	Enzymes	1.6.5	Valid	1	0	o87-105i	1	85-107	1	o88-105i
IPI00013459	NDUFB5 NADH dehydrogenase [ubiquinone] 1 beta subcomplex subunit 5, mitochondrial precursor	Enzymes	1.6.5	Valid	1	0	i71-93o	2	3-25,72-94	1	i70-92o
IPI00219385	NDUFB6 NADH dehydrogenase [ubiquinone] 1 beta subcomplex subunit 6	Enzymes	1.6.5	Valid	1	0	i68-86o	1	68-90	1	i68-86o
IPI00028883	NDUFB8 NADH dehydrogenase [ubiquinone] 1 beta subcomplex subunit 8, mitochondrial precursor	Enzymes	1.6.5	Valid	1	0	o124-146i	1	126-148	1	i124-146o
IPI00029558	NDUFC2 NADH dehydrogenase [ubiquinone] 1 subunit C2	Enzymes	1.6.5	Valid	2	0	o30-47i59-75o	0	0	1	o56-75i
IPI00003590	QSOX1 Isoform 1 of Sulfhydryl oxidase 1 precursor	Enzymes	1.8.3	Valid	1	Y	n13-24c29/30o714-731i	0	0	1	o678-700i
IPI00376394	QSOX2 Sulfhydryl oxidase 2 precursor	Enzymes	1.8.3	Valid	1	Y	n2-9c21/22o665-682i	2	8-30,633-655	1	o640-662i
IPI00436520	- Cytochrome c oxidase VIIc	Enzymes	1.9.3	Valid	1	0	o35-56i	1	36-58	1	o37-56i
IPI00006579	COX4I1 Cytochrome c oxidase subunit 4 isoform 1, mitochondrial precursor	Enzymes	1.9.3	Valid	1	0	i102-120o	1	101-123	1	i103-120o
IPI00064655	COX4I2 Cytochrome c oxidase subunit 4 isoform 2, mitochondrial precursor	Enzymes	1.9.3	Valid	1	0	i104-122o	1	105-125	1	i105-127o
IPI00021793	COX6A1 Cytochrome c oxidase polypeptide VIa-liver, mitochondrial precursor	Enzymes	1.9.3	Valid	1	0	o41-59i	1	37-58	1	o40-59i
IPI00293876	COX6A2 Cytochrome c oxidase polypeptide VIa-heart, mitochondrial precursor	Enzymes	1.9.3	Valid	1	0	o30-49i	1	27-49	0	o
IPI00015972	COX6C Cytochrome c oxidase polypeptide VIc precursor	Enzymes	1.9.3	Valid	1	0	o20-37i	1	20-38	1	o20-37i
IPI00796142	COX7A1 Protein	Enzymes	1.9.3	Valid	1	0	i81-99o	0	0	1	o81-103i
IPI00026570	COX7A2 Cytochrome c oxidase polypeptide VIIa-liver/heart, mitochondrial precursor	Enzymes	1.9.3	Valid	2	0	o12-31i85-103o	2	9-31,85-107	2	o10-29i85-107o
IPI00019505	COX8A Cytochrome c oxidase polypeptide VIII-liver/heart, mitochondrial precursor	Enzymes	1.9.3	Valid	1	Y	n3-13c18/19o37-59i	1	20-42	1	o20-42i
IPI00376004	COX8C Cytochrome c oxidase polypeptide 8 isoform 3, mitochondrial precursor	Enzymes	1.9.3	Valid	1	Y	n17-22c29/30o45-64i	0	0	1	o15-37i
IPI00464968	MT-CO1 Cytochrome c oxidase subunit I	Enzymes	1.9.3	Valid	12	0	i18-37o57-83i104-128o148-171i183-210o243-261i268-291o303-325i337-359o379-400i412-430o450-473i	12	20-42,63-85,100-122,147-169,186-208,241-263,270-292,306-328,339-361,377-399,407-429,456-478	12	i20-42o57-79i100-122o147-169i182-204o236-258i271-293o303-325i337-359o374-396i409-431o451-473i
IPI00017510	MT-CO2 Cytochrome c oxidase subunit 2	Enzymes	1.9.3	Valid	2	0	i27-46o66-85i	2	22-44,61-83	2	i26-48o63-85i
IPI00017533	MT-CO3 Cytochrome c oxidase subunit 3	Enzymes	1.9.3	Valid	7	0	i16-35o41-58i79-102o129-147i159-177o197-220i240-260o	7	13-34,37-59,79-101,130-152,161-183,199-221,240-261	6	o15-37i42-59o79-101i160-182o197-219i240-259o
IPI00176681	RP3-405J24.3 Cytochrome c oxidase polypeptide VIa	Enzymes	1.9.3	Invalid	1	Y	n2-9c14/15o38-59i	1	23-44	0	o
IPI00028634	DIO1 Isoform a of Type I iodothyronine deiodinase	Enzymes	1.97.1	Valid	1	0	o12-33i	0	0	1	i13-35o
IPI00030716	DIO2 Isoform 2 of Type II iodothyronine deiodinase	Enzymes	1.97.1	Valid	1	0	o18-42i	1	12754	0	o
IPI00296437	DIO3 Type III iodothyronine deiodinase	Enzymes	1.97.1	Valid	0	0	o20-41i	0	0	0	o
IPI00031458	ICMT Protein-S-isoprenylcysteine O-methyltransferase	Enzymes	2.1.1	Valid	6	0	i16-34o40-59i66-87o93-113i125-143o155-173i	6	14-36,44-66,82-104,152-173,198-220,224-245	4	i16-38o42-59i66-88o216-238i
IPI00328921	PEMT phosphatidylethanolamine N-methyltransferase isoform 1	Enzymes	2.1.1	Valid	4	0	i48-66o86-103i124-148o187-216i	3	83-105,131-153,194-216	4	i41-63o83-105i126-148o194-216i
IPI00796781	ACAA1 17 kDa protein	Enzymes	2.3.1	Valid	1	0	i139-157o	1	46-68	0	o
IPI00019141	AGPAT1 1-acyl-sn-glycerol-3-phosphate acyltransferase alpha	Enzymes	2.3.1	Valid	2	Y	n10-22c27/28o43-60i129-147o	3	11-32,35-57,101-121	1	i13-35o
IPI00464993	AGPAT2 1-acylglycerol-3-phosphate O-acyltransferase 2	Enzymes	2.3.1	Valid	3	Y	n6-17c21/22o31-51i124-142o189-208i	3	8-30,38-60,102-122	3	o10-30i103-121o168-190i
IPI00749011	AGPAT3 1-acyl-sn-glycerol-3-phosphate acyltransferase gamma	Enzymes	2.3.1	Valid	3	0	o98-126i395-417o423-443i	5	78-100,107-129,136-158,212-231,404-426	4	i98-120o213-230i395-417o422-444i
IPI00016956	AGPAT4 1-acyl-sn-glycerol-3-phosphate acyltransferase delta	Enzymes	2.3.1	Valid	3	0	o12-39i308-330o336-356i	3	2-24,308-330,338-360	3	o20-42i308-330o335-357i
IPI00028491	AGPAT5 1-acyl-sn-glycerol-3-phosphate acyltransferase epsilon	Enzymes	2.3.1	Valid	3	0	o14-35i321-338o344-362i	0	0	3	i13-35o55-77i345-362o
IPI00016070	AGPAT6 1-acyl-sn-glycerol-3-phosphate acyltransferase zeta precursor	Enzymes	2.3.1	Valid	4	0	o12-42i156-174o180-201i371-388o	4	11-33,156-178,182-204,367-389	3	o20-42i156-175o180-202i
IPI00385128	AGPAT7 Isoform 1 of 1-acyl-sn-glycerol-3-phosphate acyltransferase eta	Enzymes	2.3.1	Valid	2	0	i39-62o92-109i	1	45-67	1	i40-62o
IPI00140301	AGPAT9 1-acyl-sn-glycerol-3-phosphate acyltransferase theta	Enzymes	2.3.1	Valid	3	0	o12-34i137-155o161-181i	4	21-43,137-159,163-185,348-370	2	o10-32i156-178o
IPI00032038	CPT1A Isoform 1 of Carnitine O-palmitoyltransferase I, liver isoform	Enzymes	2.3.1	Valid	2	0	i50-71o104-126i	2	51-73,103-125	2	o62-84i104-126o
IPI00021925	CPT1B Carnitine palmitoyltransferase 1B isoform a variant	Enzymes	2.3.1	Valid	2	0	o133-155i176-195o	0	0	2	o133-155i176-195o
IPI00152358	CPT1C Isoform 1 of Carnitine O-palmitoyltransferase I, brain isoform	Enzymes	2.3.1	Valid	2	0	i50-75o104-126i	2	51-73,107-129	2	o53-75i104-126o
IPI00015799	DGAT1 Diacylglycerol O-acyltransferase 1	Enzymes	2.3.1	Invalid	9	0	i88-109o129-151i163-186o192-210i282-301o332-353i401-420o426-444i456-474o	6	84-106,108-129,131-151,163-185,192-214,326-348	9	i87-109o129-151i163-185o189-211i282-301o331-353i401-423o428-445i452-474o
IPI00176376	DGAT2 Isoform 1 of Diacylglycerol O-acyltransferase 2	Enzymes	2.3.1	Valid	2	0	i70-94o100-116i	2	66-88,93-115	1	i73-95o
IPI00419338	DGAT2L3 Acyl-CoA wax alcohol acyltransferase 1	Enzymes	2.3.1	Invalid	2	0	i12-29o35-54i	2	8-30,35-57	1	i20-42o
IPI00163334	DGAT2L4 Acyl-CoA wax alcohol acyltransferase 2	Enzymes	2.3.1	Valid	2	0	i12-38o44-60i	4	9-31,37-59,129-151,178-200	3	i13-35o39-58i127-149o
IPI00232895	DGAT2L6 Diacylglycerol O-acyltransferase 2-like protein 6	Enzymes	2.3.1	Valid	1	0	o20-41i	4	12-34,36-57,136-158,175-197	1	i21-43o
IPI00844249	GPAM Glycerol-3-phosphate acyltransferase, mitochondrial precursor	Enzymes	2.3.1	Valid	1	0	o575-594i	1	574-595	0	o
IPI00739149	HGSNAT Heparan-alpha-glucosaminide N-acetyltransferase	Enzymes	2.3.1	Valid	11	Y	n36-51c63/64o194-215i273-289o309-330i342-361o381-399i420-440o501-524i531-549o569-588i600-617o637-655i	8	133-155,244-266,279-301,316-338,360-382,440-462,468-490,507-529	10	i131-153o210-232i245-264o279-301i358-377o439-461i468-487o502-524i531-553o573-592i
IPI00871363	HRASLS2 Uncharacterized protein HRASLS2 (Fragment)	Enzymes	2.3.1	Valid	1	0	o130-155i	1	133-155	1	o133-155i
IPI00654727	HRASLS3 HRASLS3 protein (Fragment)	Enzymes	2.3.1	Valid	1	0	o164-185i	0	0	1	o164-186i
IPI00477691	LOC150763 LOC150763 protein	Enzymes	2.3.1	Valid	3	0	o160-178i209-227o447-469i	5	198-220,263-285,304-326,343-364,457-479	0	o
IPI00171626	LPCAT1 1-acylglycerophosphocholine O-acyltransferase 1	Enzymes	2.3.1	Valid	1	0	i46-69o	1	49-71	1	i53-75o
IPI00016418	LPCAT2 Isoform 1 of Acyltransferase-like 1	Enzymes	2.3.1	Valid	1	0	i58-84o	3	61-83,107-129,139-161	1	i58-80o
IPI00006231	LRAT Lecithin retinol acyltransferase	Enzymes	2.3.1	Valid	1	Y	n8-19c31/32o195-228i	1	170-192	1	i169-191o
IPI00419643	LYCAT Isoform 1 of Lysocardiolipin acyltransferase	Enzymes	2.3.1	Valid	4	0	i44-64o84-106i347-367o373-402i	2	342-364,377-399	3	i47-69o84-106i361-383o
IPI00289695	MOGAT1 monoacylglycerol O-acyltransferase 1	Enzymes	2.3.1	Valid	2	0	i12-30o36-60i	2	28-50,143-165	1	i21-43o
IPI00328730	MOGAT2 Isoform 1 of 2-acylglycerol O-acyltransferase 2	Enzymes	2.3.1	Valid	1	Y	n15-26c31/32o41-59i	1	39929	1	i5-27o
IPI00784889	MOGAT3 Isoform 3 of 2-acylglycerol O-acyltransferase 3	Enzymes	2.3.1	Valid	1	0	o39-65i	1	37-59	1	o43-65i
IPI00004421	NAT2 Arylamine N-acetyltransferase 2	Enzymes	2.3.1	Valid	1	0	o74-95i	0	0	1	i74-96o
IPI00479609	RARRES3 Uncharacterized protein RARRES3	Enzymes	2.3.1	Valid	1	0	o137-155i	1	134-155	1	o137-155i
IPI00745125	SOAT1 Sterol O-acyltransferase 1	Enzymes	2.3.1	Valid	9	0	i141-162o182-203i224-244o289-308i320-341o361-389i447-464o470-489i501-520o	8	140-162,176-198,231-253,322-344,363-385,445-467,471-493,497-518	8	i140-162o184-203i224-246o318-340i361-383o437-459i464-486o501-518i
IPI00020669	SOAT2 Sterol O-acyltransferase 2	Enzymes	2.3.1	Valid	9	0	i123-144o156-175i196-218o263-282i302-324o344-367i421-438o444-463i475-492o	7	122-144,154-176,198-220,302-324,337-359,431-453,471-492	8	i122-141o156-178i198-220o263-282i302-324o344-366i438-460o470-492i
IPI00432425	SPTLC1 SPTLC1 protein	Enzymes	2.3.1	Valid	2	0	o20-40i161-179o	1	23-44	2	o20-40i161-178o
IPI00005751	SPTLC2 Serine palmitoyltransferase 2	Enzymes	2.3.1	Valid	0	0	o68-87i	0	0	0	o
IPI00102855	ZDHHC1 Probable palmitoyltransferase ZDHHC1	Enzymes	2.3.1	Valid	4	0	i53-75o81-103i178-202o242-271i	4	51-73,83-105,183-205,250-272	4	o52-74i81-103o184-206i243-265o
IPI00015623	ZDHHC11 Probable palmitoyltransferase ZDHHC11	Enzymes	2.3.1	Valid	5	0	o40-63i70-90o167-197i217-239o245-261i	5	42-64,72-94,174-196,214-236,241-262	5	o42-64i71-93o174-196i217-239o243-261i
IPI00740543	ZDHHC11B similar to zinc finger, DHHC domain containing 11 isoform 1	Enzymes	2.3.1	Invalid	5	0	o40-61i70-90o167-197i217-236o242-261i	5	42-64,72-94,174-196,214-236,241-262	5	i39-61o71-93i168-190o214-236i239-261o
IPI00395926	ZDHHC12 Isoform 3 of Probable palmitoyltransferase ZDHHC12	Enzymes	2.3.1	Valid	4	0	o12-30i99-119o197-222i234-259o	4	7-29,101-123,197-219,235-257	3	o99-121i196-218o233-255i
IPI00410663	ZDHHC13 Isoform 1 of Probable palmitoyltransferase ZDHHC13	Enzymes	2.3.1	Valid	6	0	i292-310o316-338i345-368o374-392i470-493o519-539i	6	289-311,318-340,347-369,374-395,471-493,522-544	6	i290-312o317-339i344-366o371-393i471-493o508-530i
IPI00413406	ZDHHC14 Isoform 1 of Probable palmitoyltransferase ZDHHC14	Enzymes	2.3.1	Valid	4	0	i63-81o93-110i209-233o253-277i	4	62-84,90-112,211-233,251-273	4	i62-81o85-107i213-235o250-272i
IPI00043440	ZDHHC15 Isoform 1 of Palmitoyltransferase ZDHHC15	Enzymes	2.3.1	Valid	4	0	i20-39o55-73i177-199o211-233i	4	22-44,51-72,176-198,212-234	4	i19-41o56-78i174-196o211-233i
IPI00056515	ZDHHC16 Isoform 1 of Probable palmitoyltransferase ZDHHC16	Enzymes	2.3.1	Valid	4	Y	n7-22c27/28o75-103i115-134o199-222i267-290o	2	50-72,90-111	4	o54-76i88-110o170-192i240-262o
IPI00183979	ZDHHC18 Palmitoyltransferase ZDHHC18	Enzymes	2.3.1	Invalid	4	0	i85-110o122-140i236-259o279-304i	5	89-111,120-142,237-259,278-300,328-350	4	i85-107o122-144i237-259o279-301i
IPI00873379	ZDHHC19 zinc finger, DHHC domain containing 19	Enzymes	2.3.1	Valid	4	0	o24-47i59-81o156-180i192-214o	4	28-50,58-80,159-181,195-217	4	o24-46i59-81o158-180i192-214o
IPI00008896	ZDHHC2 Palmitoyltransferase ZDHHC2	Enzymes	2.3.1	Valid	4	0	i17-37o49-71i171-189o209-231i	4	17-39,49-71,168-190,211-233	4	i17-39o49-71i172-194o209-231i
IPI00398974	ZDHHC20 Isoform 1 of Probable palmitoyltransferase ZDHHC20	Enzymes	2.3.1	Valid	4	0	i12-31o51-70i170-190o210-236i	4	19-41,50-72,172-194,209-231	4	i13-32o52-74i171-193o208-230i
IPI00217094	ZDHHC21 Probable palmitoyltransferase ZDHHC21	Enzymes	2.3.1	Valid	4	0	i12-31o43-65i138-159o179-199i	2	15-37,46-68	4	i13-35o45-65i140-162o177-199i
IPI00167616	ZDHHC22 Putative palmitoyltransferase ZDHHC22	Enzymes	2.3.1	Valid	5	0	o12-31i43-67o126-148i160-179o185-211i	5	7-29,51-73,135-157,159-181,183-205	4	i9-31o46-68i126-148o189-211i
IPI00873910	ZDHHC23 Uncharacterized protein ZDHHC23	Enzymes	2.3.1	Valid	6	0	i88-105o111-130i139-156o168-185i303-323o343-370i	5	98-120,140-162,166-187,303-325,353-375	6	i88-106o110-132i139-156o166-185i304-326o349-371i
IPI00305425	ZDHHC24 Probable palmitoyltransferase ZDHHC24	Enzymes	2.3.1	Valid	5	0	o20-40i52-73o142-165i177-198o204-222i	6	17-39,52-74,139-161,175-197,204-225,246-268	5	i17-39o54-73i139-161o165-187i194-216o
IPI00009895	ZDHHC3 Isoform 1 of Palmitoyltransferase ZDHHC3	Enzymes	2.3.1	Valid	4	0	i45-67o73-92i171-195o242-263i	4	46-68,79-101,173-195,240-262	4	i46-68o73-92i171-193o242-264i
IPI00018218	ZDHHC4 Probable palmitoyltransferase ZDHHC4	Enzymes	2.3.1	Valid	5	0	o6-25i102-126o194-221i233-250o256-282i	5	4-26,97-119,199-221,238-260,264-285	5	o4-23i68-90o100-122i194-216o256-278i
IPI00328272	ZDHHC5 Isoform 1 of Probable palmitoyltransferase ZDHHC5	Enzymes	2.3.1	Valid	4	0	i21-43o49-68i148-173o185-210i	4	16-38,45-67,150-172,187-209	4	i13-35o40-62i149-171o186-208i
IPI00008350	ZDHHC6 Isoform 1 of Probable palmitoyltransferase ZDHHC6	Enzymes	2.3.1	Valid	4	0	i25-47o53-73i146-167o195-226i	4	22-44,60-82,145-167,203-225	4	i19-41o51-73i146-168o204-226i
IPI00221179	ZDHHC7 Isoform 2 of Palmitoyltransferase ZDHHC7	Enzymes	2.3.1	Valid	4	0	i48-70o76-94i211-235o255-275i	4	44-66,77-99,214-236,253-275	4	i49-71o76-98i211-233o248-270i
IPI00515005	ZDHHC8 Isoform 3 of Probable palmitoyltransferase ZDHHC8	Enzymes	2.3.1	Valid	4	0	i12-35o47-67i148-172o184-210i	4	14-36,44-66,149-171,188-210	4	o15-34i46-68o150-172i185-207o
IPI00219777	ZDHHC9 Palmitoyltransferase ZDHHC9	Enzymes	2.3.1	Valid	4	0	i37-55o67-84i183-208o228-252i	4	35-57,64-86,189-211,228-250	4	i36-55o59-81i184-206o230-252i
IPI00795881	CS 12 kDa protein	Enzymes	2.3.3	Valid	1	0	o6-29i	2	6-28,55-77	1	o10-29i
IPI00747579	- Uncharacterized protein ENSP00000370486	Enzymes	2.4.1	Valid	1	0	o74-98i	1	74-96	1	o76-98i
IPI00433955	A4GALT Alpha-1,4-galactosyltransferase	Enzymes	2.4.1	Valid	1	0	i20-42o	1	21-43	1	i21-43o
IPI00420082	ABO Histo-blood group ABO system transferase	Enzymes	2.4.1	Valid	1	0	i20-37o	1	17-39	1	i21-43o
IPI00021552	B3GALNT1 UDP-GalNAc:beta-1,3-N-acetylgalactosaminyltransferase 1	Enzymes	2.4.1	Valid	1	0	i20-38o	1	20-42	1	i21-43o
IPI00002585	B3GAT1 Galactosylgalactosylxylosylprotein 3-beta-glucuronosyltransferase 1	Enzymes	2.4.1	Valid	1	0	i7-25o	1	39992	1	i7-24o
IPI00221205	B3GAT2 Galactosylgalactosylxylosylprotein 3-beta-glucuronosyltransferase 2	Enzymes	2.4.1	Valid	1	0	o6-25i	1	39960	1	i5-27o
IPI00215767	B4GALT1 Isoform Long of Beta-1,4-galactosyltransferase 1	Enzymes	2.4.1	Valid	1	0	i21-43o	0	0	1	i21-43o
IPI00033031	B4GALT2 Isoform 1 of Beta-1,4-galactosyltransferase 2	Enzymes	2.4.1	Valid	1	0	i12-32o	1	12754	1	i13-35o
IPI00002792	B4GALT7 Beta-1,4-galactosyltransferase 7	Enzymes	2.4.1	Valid	1	0	i31-51o	1	30-52	1	i30-52o
IPI00009407	DAD1 Dolichyl-diphosphooligosaccharide--protein glycosyltransferase subunit DAD1	Enzymes	2.4.1	Valid	3	0	i30-49o55-73i93-112o	3	26-48,55-77,92-113	3	o29-51i56-78o93-112i
IPI00297084	DDOST dolichyl-diphosphooligosaccharide-protein glycosyltransferase precursor	Enzymes	2.4.1	Valid	1	Y	n26-37c42/43o426-447i	1	389-406	1	o383-405i
IPI00293128	EXT1 Exostosin-1	Enzymes	2.4.1	Valid	1	0	i7-28o	0	0	1	i7-26o
IPI00414468	EXT2 Isoform 2 of Exostosin-2	Enzymes	2.4.1	Valid	1	0	i24-46o	1	23-45	1	i24-46o
IPI00002732	EXTL2 EXTL2 protein (Fragment)	Enzymes	2.4.1	Valid	1	0	o18-43i	1	18-40	1	i21-43o
IPI00015135	EXTL3 Exostosin-like 3	Enzymes	2.4.1	Valid	1	0	i29-51o	1	29-51	1	i29-51o
IPI00027489	FUT2 Isoform Long of Galactoside 2-alpha-L-fucosyltransferase 2	Enzymes	2.4.1	Valid	1	0	o12-28i	2	4-26,30-52	1	i7-29o
IPI00219011	FUT4 fucosyltransferase 4	Enzymes	2.4.1	Valid	1	0	i149-170o	1	149-171	1	i148-170o
IPI00009211	FUT5 Alpha-(1,3)-fucosyltransferase	Enzymes	2.4.1	Valid	1	0	o12-34i	2	16-37,66-88	1	i12-34o
IPI00414138	FUT6 Isoform 2 of Alpha-(1,3)-fucosyltransferase	Enzymes	2.4.1	Valid	1	0	i12-34o	1	14-35	0	o
IPI00009217	FUT7 Alpha-(1,3)-fucosyltransferase	Enzymes	2.4.1	Valid	1	0	i12-34o	1	14-36	1	i12-34o
IPI00004668	FUT8 Isoform 1 of Alpha-(1,6)-fucosyltransferase	Enzymes	2.4.1	Valid	1	0	i12-30o	1	40055	1	i7-29o
IPI00008600	FUT9 Alpha-(1,3)-fucosyltransferase	Enzymes	2.4.1	Valid	1	0	i12-30o	1	40086	1	i7-29o
IPI00171135	GALNACT-2 Isoform 1 of Chondroitin beta-1,4-N-acetylgalactosaminyltransferase 2	Enzymes	2.4.1	Valid	1	0	i12-32o	1	14-36	1	i13-32o
IPI00025818	GALNT1 Isoform 1 of Polypeptide N-acetylgalactosaminyltransferase 1	Enzymes	2.4.1	Valid	1	0	i9-28o	1	40023	1	i7-29o
IPI00456589	GALNT11 Isoform 1 of Polypeptide N-acetylgalactosaminyltransferase 11	Enzymes	2.4.1	Valid	1	0	i9-30o	0	0	1	i7-29o
IPI00791020	GALNT13 GALNT13 protein	Enzymes	2.4.1	Valid	1	0	i9-28o	1	39992	1	i5-27o
IPI00041868	GALNT14 Isoform 3 of Polypeptide N-acetylgalactosaminyltransferase 14	Enzymes	2.4.1	Valid	1	0	i7-26o	1	40052	1	i7-26o
IPI00004670	GALNT3 Isoform 1 of Polypeptide N-acetylgalactosaminyltransferase 3	Enzymes	2.4.1	Valid	1	0	i20-37o	1	21-43	1	i20-37o
IPI00328391	GALNT7 N-acetylgalactosaminyltransferase 7	Enzymes	2.4.1	Valid	1	0	i7-28o	1	39960	1	i7-29o
IPI00455275	GALNT9 Isoform 1 of Polypeptide N-acetylgalactosaminyltransferase 9	Enzymes	2.4.1	Valid	1	0	i7-27o	1	40052	1	i7-29o
IPI00166613	GALNTL1 Isoform 1 of Putative polypeptide N-acetylgalactosaminyltransferase-like protein 1	Enzymes	2.4.1	Valid	1	0	i7-25o	1	39960	1	i7-26o
IPI00168626	GALNTL4 Isoform 1 of Putative polypeptide N-acetylgalactosaminyltransferase-like protein 4	Enzymes	2.4.1	Valid	1	0	i9-31o	0	0	1	i13-35o
IPI00103179	GALNTL5 Isoform 1 of Putative polypeptide N-acetylgalactosaminyltransferase-like protein 5	Enzymes	2.4.1	Valid	1	0	i9-27o	0	0	1	i5-27o
IPI00030933	GCNT2 N-acetyllactosaminide beta-1,6-N-acetylglucosaminyl-transferase	Enzymes	2.4.1	Valid	1	0	i7-28o	1	39929	1	i7-29o
IPI00006248	GCNT3 Beta-1,3-galactosyl-O-glycosyl-glycoprotein beta-1,6-N- acetylglucosaminyltransferase 3	Enzymes	2.4.1	Valid	1	0	i12-31o	0	0	1	i7-26o
IPI00640828	HAS1 66 kDa protein	Enzymes	2.4.1	Valid	7	0	i30-48o60-83i412-431o437-459i466-487o507-525i546-568o	7	30-52,59-81,408-430,436-458,468-490,506-528,549-570	7	i29-51o61-83i410-432o437-459i466-488o503-525i546-568o
IPI00023713	HAS2 Hyaluronan synthase 2	Enzymes	2.4.1	Valid	7	0	i12-37o43-66i375-397o403-419i431-455o475-497i509-533o	7	9-31,46-68,376-398,402-424,435-457,472-494,512-534	6	i7-29o44-66i377-399o432-454i475-497o512-534i
IPI00877007	HAS3 hyaluronan synthase 3 isoform a	Enzymes	2.4.1	Valid	7	0	i12-36o42-65i384-402o408-429i441-462o474-498i510-534o	7	9-31,44-66,382-403,406-428,439-461,473-495,512-534	7	o15-37i42-64o378-400i407-429o439-461i474-496o511-533i
IPI00000138	MGAT1 Alpha-1,3-mannosyl-glycoprotein 2-beta-N-acetylglucosaminyltransferase	Enzymes	2.4.1	Valid	1	0	i7-29o	1	9-30	1	i7-29o
IPI00796220	MGAT4C Alpha-1,3-mannosyl-glycoprotein 4-beta-N-acetylglucosaminyltransferase C	Enzymes	2.4.1	Valid	1	0	i26-43o	1	24-46	1	i26-43o
IPI00020407	MGAT5 Alpha-1,6-mannosylglycoprotein 6-beta-N-acetylglucosaminyltransferase A	Enzymes	2.4.1	Valid	1	0	i14-34o	0	0	1	i13-35o
IPI00395572	MGAT5B beta(1,6)-N-acetylglucosaminyltransferase V isoform 2	Enzymes	2.4.1	Valid	1	0	i35-56o	0	0	1	i35-57o
IPI00020966	PIGA Isoform 1 of Phosphatidylinositol N-acetylglucosaminyltransferase subunit A	Enzymes	2.4.1	Valid	1	0	o423-442i	1	419-441	1	o423-442i
IPI00021948	PIGC Phosphatidylinositol N-acetylglucosaminyltransferase subunit C	Enzymes	2.4.1	Valid	8	0	i48-75o81-100i120-137o149-168i175-193o199-216i228-246o252-270i	7	50-72,82-104,117-139,159-181,195-217,228-250,255-277	8	i51-73o78-100i120-137o147-164i171-193o197-214i227-244o248-270i
IPI00005263	PIGH Phosphatidylinositol N-acetylglucosaminyltransferase subunit H	Enzymes	2.4.1	Valid	2	0	i36-56o62-82i	2	37-59,63-85	2	i36-58o63-83i
IPI00304806	PIGP Isoform B of Phosphatidylinositol N-acetylglucosaminyltransferase subunit P	Enzymes	2.4.1	Valid	2	Y	n5-15c20/21o36-57i77-100o	2	16-38,60-82	2	i17-39o59-81i
IPI00009447	PIGQ Isoform 1 of Phosphatidylinositol N-acetylglucosaminyltransferase subunit Q	Enzymes	2.4.1	Valid	7	0	i212-235o278-296i343-363o369-388i400-424o446-468i475-497o	8	1-23,28-50,208-230,276-298,341-363,376-398,440-462,474-496	4	o349-371i378-400o446-468i475-497o
IPI00298235	POMT1 Isoform 1 of Protein O-mannosyl-transferase 1	Enzymes	2.4.1	Valid	11	0	i9-28o68-88i100-120o126-147i154-174o186-203i208-226o262-289i593-613o633-654i661-681o	9	8-30,100-122,129-151,153-175,193-215,261-283,593-615,634-656,664-686	12	o10-32i39-61o66-88i101-123o128-147i152-171o186-203i208-227o266-288i596-618o633-655i662-684o
IPI00329648	POMT2 Isoform 1 of Protein O-mannosyl-transferase 2	Enzymes	2.4.1	Valid	12	0	i52-70o112-130i142-163o169-187i194-213o225-251i258-275o281-305i596-619o639-656i663-681o701-720i	9	52-74,145-167,182-204,241-263,285-307,600-622,642-664,670-692,705-727	10	o54-71i100-122o142-164i185-207o227-249i283-305o596-618i639-661o671-693i700-722o
IPI00025874	RPN1 Dolichyl-diphosphooligosaccharide--protein glycosyltransferase 67 kDa subunit precursor	Enzymes	2.4.1	Valid	1	0	o479-498i	2	33-55,477-499	1	o479-498i
IPI00872681	RPN2 74 kDa protein	Enzymes	2.4.1	Valid	3	0	o585-605i617-638o650-667i	3	585-607,618-640,645-667	3	o584-606i618-640o650-667i
IPI00297492	STT3A Dolichyl-diphosphooligosaccharide--protein glycosyltransferase subunit STT3A	Enzymes	2.4.1	Valid	13	0	i20-41o83-103i115-135o141-158i170-187o199-225i237-256o268-286i298-319o360-379i386-404o410-429i450-473o	13	19-41,83-105,114-136,140-162,171-185,191-211,215-237,239-261,299-321,364-382,388-409,413-435,452-474	13	i20-39o83-105i112-134o144-163i170-187o202-224i236-258o268-286i298-320o361-380i387-409o413-435i456-478o
IPI00152377	STT3B Dolichyl-diphosphooligosaccharide--protein glycosyltransferase subunit STT3B	Enzymes	2.4.1	Valid	13	0	i71-93o137-157i169-189o195-213i234-257o263-283i290-310o322-340i352-373o411-433i440-458o464-484i538-558o	11	72-94,133-155,162-184,190-212,254-276,293-315,319-341,350-372,411-433,450-472,533-555	10	o66-85i134-156o171-189i196-218o260-282i289-311o321-340i352-374o411-433i440-462o
IPI00003861	UGCG Ceramide glucosyltransferase	Enzymes	2.4.1	Valid	4	0	o12-32i281-305o311-329i350-369o	4	8-30,310-332,335-356,362-379	3	o10-32i283-305o310-329i
IPI00473079	UGT1A3;UGT1A6 UDP-glucuronosyltransferase 1-3 precursor	Enzymes	2.4.1	Valid	1	Y	n9-20c28/29o492-515i	1	462-484	1	o464-486i
IPI00869317	UGT2A2 UDP glucuronosyltransferase 2 family, polypeptide A2	Enzymes	2.4.1	Valid	1	Y	n5-16c21/22o492-515i	1	471-493	1	o471-493i
IPI00028229	UGT2A3 UDP-glucuronosyltransferase 2A3 precursor	Enzymes	2.4.1	Valid	1	Y	n7-18c23/24o491-512i	0	0	1	o468-490i
IPI00003836	UGT2B10 UDP-glucuronosyltransferase 2B10 precursor	Enzymes	2.4.1	Valid	1	Y	n6-17c29/30o492-516i	1	463-485	1	o465-487i
IPI00025242	UGT2B11 UDP-glucuronosyltransferase 2B11 precursor	Enzymes	2.4.1	Valid	1	Y	n7-18c30/31o493-517i	1	463-485	1	o465-487i
IPI00008905	UGT2B15 UDP-glucuronosyltransferase 2B15 precursor	Enzymes	2.4.1	Valid	1	Y	n5-16c24/25o494-517i	1	470-492	1	o471-493i
IPI00787638	UGT2B17 similar to UDP glycosyltransferase 2 family, polypeptide B17	Enzymes	2.4.1	Valid	1	Y	n8-19c24/25o496-519i	1	469-491	1	o473-495i
IPI00000498	UGT2B28 Isoform 1 of UDP-glucuronosyltransferase 2B28 precursor	Enzymes	2.4.1	Valid	1	Y	n5-16c24/25o493-517i	1	469-491	1	o471-493i
IPI00301491	UGT2B4 UDP-glucuronosyltransferase 2B4 precursor	Enzymes	2.4.1	Valid	1	Y	n5-16c24/25o496-519i	1	471-493	1	o470-492i
IPI00029784	UGT2B7 UDP-glucuronosyltransferase 2B7 precursor	Enzymes	2.4.1	Valid	1	Y	n7-18c30/31o493-517i	1	463-485	1	o465-487i
IPI00060990	UGT3A1 UDP-glucuronosyltransferase 3A1 precursor	Enzymes	2.4.1	Valid	1	Y	n6-18c22/23o488-514i	1	466-488	1	o466-488i
IPI00168291	UGT3A2 UDP-glucuronosyltransferase 3A2 precursor	Enzymes	2.4.1	Valid	1	Y	n6-18c22/23o488-514i	1	467-489	1	o470-492i
IPI00294455	UGT8 2-hydroxyacylsphingosine 1-beta-galactosyltransferase precursor	Enzymes	2.4.1	Valid	1	Y	n8-15c20/21o472-495i	2	2-24,450-472	1	o452-474i
IPI00006067	ART1 GPI-linked NAD	Enzymes	2.4.2	Valid	1	Y	n8-16c24/25o304-321i	1	277-299	0	o
IPI00013682	ART3 Isoform 3 of Ecto-ADP-ribosyltransferase 3 precursor	Enzymes	2.4.2	Valid	1	Y	n8-19c26/27o366-387i	1	341-363	1	o340-362i
IPI00297151	PARP16 Isoform 3 of Poly [ADP-ribose] polymerase 16	Enzymes	2.4.2	Valid	1	0	o291-314i	2	201-223,292-314	1	o292-314i
IPI00012620	ST3GAL2 CMP-N-acetylneuraminate-beta-galactosamide-alpha-2,3-sialyltransferase	Enzymes	2.4.2	Valid	1	0	i7-26o	3	5-27,210-232,279-299	1	i7-29o
IPI00788923	ST3GAL6 43 kDa protein	Enzymes	2.4.2	Valid	1	0	o57-85i	2	29-51,55-77	1	i57-79o
IPI00293210	ST3GAL3 Isoform A8 of CMP-N-acetylneuraminate-beta-1,4-galactoside alpha-2,3- sialyltransferase	Enzymes	2.4.99	Valid	1	0	o6-25i	1	39897	1	i5-27o
IPI00216273	ST3GAL4 Isoform 2 of CMP-N-acetylneuraminate-beta-galactosamide-alpha-2,3-sialyltransferase	Enzymes	2.4.99	Valid	2	0	o6-24i262-282o	1	39868	1	i5-24o
IPI00761101	ST3GAL5 ST3 beta-galactoside alpha-2,3-sialyltransferase 5 isoform 1	Enzymes	2.4.99	Valid	1	0	i62-83o	1	63-85	1	i61-83o
IPI00156526	ST6GALNAC4 Alpha-N-acetyl-neuraminyl-2,3-beta-galactosyl-1,3-N-acetyl- galactosaminide alpha-2,6-sialyltransferase	Enzymes	2.4.99	Valid	1	0	i7-30o	1	12359	1	i7-29o
IPI00020197	ST8SIA1 Alpha-N-acetylneuraminide alpha-2,8-sialyltransferase	Enzymes	2.4.99	Valid	2	0	o28-46i273-296o	1	30-52	1	i30-49o
IPI00020944	FDFT1 Squalene synthetase	Enzymes	2.5.1	Valid	1	0	o382-401i	1	380-402	0	o
IPI00021805	MGST1 Microsomal glutathione S-transferase 1	Enzymes	2.5.1	Valid	3	0	o12-37i80-96o131-149i	1	13-35	1	o15-37i
IPI00017767	MGST2 Microsomal glutathione S-transferase 2	Enzymes	2.5.1	Valid	2	Y	n6-17c22/23o59-89i110-131o	2	38-60,85-107	2	i50-72o87-109i
IPI00639812	MGST3 Microsomal glutathione S-transferase 3	Enzymes	2.5.1	Valid	3	0	i21-41o99-119i131-151o	4	24-45,72-94,97-118,128-150	3	i22-41o87-109i130-152o
IPI00444255	- CDNA FLJ45963 fis, clone PLACE7014247, moderately similar to Phosphatidylinositol 3-kinase catalytic subunit, gamma isoform	Enzymes	2.7.1	Valid	3	0	o6-26i33-49o55-72i	3	9-27,31-50,52-73	1	o15-37i
IPI00444817	DGKA CDNA FLJ45150 fis, clone BRAWH3042438, highly similar to Diacylglycerol kinase, alpha	Enzymes	2.7.1	Valid	1	0	o192-209i	1	192-214	0	o
IPI00003293	DGKE Diacylglycerol kinase epsilon	Enzymes	2.7.1	Valid	1	0	o22-42i	1	19-41	1	o20-42i
IPI00030090	ETNK1 Ethanolamine kinase 1	Enzymes	2.7.1	Valid	1	0	i70-91o	1	67-89	1	i66-88o
IPI00419234	GK2 Glycerol kinase, testis specific 2	Enzymes	2.7.1	Invalid	1	0	o530-549i	2	2-24,525-547	0	o
IPI00387030	STYK1 Tyrosine protein-kinase STYK1	Enzymes	2.7.10	Valid	1	0	o27-49i	1	26-48	1	i26-48o
IPI00797912	AATK Isoform 1 of Serine/threonine-protein kinase LMTK1	Enzymes	2.7.11	Valid	1	0	o32-55i	1	33-55	0	o
IPI00412298	ATR Isoform 1 of Serine/threonine-protein kinase ATR	Enzymes	2.7.11	Valid	1	0	i204-222o	5	35-56,201-222,339-361,1205-1227,1522-1541	0	o
IPI00148020	BRSK1 Isoform 1 of BR serine/threonine-protein kinase 1	Enzymes	2.7.11	Valid	1	0	i228-247o	1	231-253	0	o
IPI00339265	BRSK2 Isoform 5 of BR serine/threonine-protein kinase 2	Enzymes	2.7.11	Valid	1	0	i243-262o	1	245-267	0	o
IPI00550056	CAMK2A Isoform B of Calcium/calmodulin-dependent protein kinase type II alpha chain	Enzymes	2.7.11	Valid	1	0	i196-214o	1	194-216	0	o
IPI00221305	CAMK2B calcium/calmodulin-dependent protein kinase IIB isoform 1	Enzymes	2.7.11	Valid	1	0	i197-215o	1	193-215	0	o
IPI00828081	CAMK2D Isoform Delta 4 of Calcium/calmodulin-dependent protein kinase type II delta chain	Enzymes	2.7.11	Valid	1	0	i197-215o	1	193-215	0	o
IPI00334344	CAMK2G Isoform 1 of Calcium/calmodulin-dependent protein kinase type II gamma chain	Enzymes	2.7.11	Valid	1	0	i197-215o	1	195-216	0	o
IPI00514301	CASK Isoform 1 of Peripheral plasma membrane protein CASK	Enzymes	2.7.11	Valid	1	0	i202-221o	1	200-222	0	o
IPI00852660	DCLK3 Serine/threonine-protein kinase DCLK3	Enzymes	2.7.11	Valid	1	0	o536-553i	1	532-553	0	o
IPI00644326	DMPK DMPK protein	Enzymes	2.7.11	Valid	1	0	o614-637i	1	614-636	0	o
IPI00303053	EIF2AK3 eukaryotic translation initiation factor 2-alpha kinase 3	Enzymes	2.7.11	Valid	1	Y	n13-24c29/30o521-544i	1	490-511	0	o
IPI00015974	ERN1 Serine/threonine-protein kinase/endoribonuclease IRE1 precursor	Enzymes	2.7.11	Valid	1	Y	n6-17c21/22o444-466i	1	423-445	0	o
IPI00456641	ERN2 endoplasmic reticulum to nucleus signalling 2	Enzymes	2.7.11	Valid	1	0	o481-499i	1	481-503	0	o
IPI00217391	LMTK2 Serine/threonine-protein kinase LMTK2 precursor	Enzymes	2.7.11	Valid	1	Y	n11-21c26/27o45-67i	1	20-42	0	o
IPI00140833	LMTK3 lemur tyrosine kinase 3	Enzymes	2.7.11	Valid	2	0	o32-52i64-86o	2	30-52,66-88	2	o30-52i64-86o
IPI00160672	MAPKAPK5 Isoform 1 of MAP kinase-activated protein kinase 5	Enzymes	2.7.11	Valid	1	0	o224-242i	1	220-238	0	o
IPI00217690	MGC42105 Serine/threonine-protein kinase NIM1	Enzymes	2.7.11	Valid	1	0	o248-271i	1	248-269	0	o
IPI00465168	TAOK2 Isoform 1 of Serine/threonine-protein kinase TAO2	Enzymes	2.7.11	Valid	4	0	i951-978o984-1004i1016-1034o1046-1070i	4	952-974,985-1007,1012-1034,1043-1065	4	o955-977i984-1006o1016-1034i1041-1063o
IPI00012465	TSSK1B;TSSK1A Testis-specific serine/threonine-protein kinase 1	Enzymes	2.7.11	Invalid	1	0	o199-216i	1	196-218	0	o
IPI00289715	TSSK2 Testis-specific serine/threonine-protein kinase 2	Enzymes	2.7.11	Valid	1	0	o199-216i	1	196-218	0	o
IPI00807602	ULK4 Serine/threonine-protein kinase ULK4	Enzymes	2.7.11	Valid	2	0	o709-728i740-761o	3	742-764,840-862,901-923	0	o
IPI00329275	VRK2 Isoform 1 of Serine/threonine-protein kinase VRK2	Enzymes	2.7.11	Valid	1	0	o488-507i	1	486-508	1	o487-506i
IPI00024234	CDS1 Phosphatidate cytidylyltransferase 1	Enzymes	2.7.7	Valid	8	0	i86-105o111-134i141-158o178-200i212-232o238-264i276-298o352-374i	7	86-108,112-134,138-160,182-203,212-234,239-261,278-300	7	o96-118i139-158o185-202i209-231o241-263i276-298o352-374i
IPI00032150	CDS2 Isoform 1 of Phosphatidate cytidylyltransferase 2	Enzymes	2.7.7	Valid	8	0	i69-89o95-117i124-141o168-186i193-215o221-247i259-281o337-357i	8	69-91,95-117,121-143,165-186,197-219,222-244,260-282,339-360	8	i68-90o95-117i130-152o167-185i192-214o224-246i259-281o337-359i
IPI00791000	POLE 15 kDa protein	Enzymes	2.7.7	Valid	0	0	o	1	113-134	1	i21-43o
IPI00645518	CDIPT Isoform 1 of CDP-diacylglycerol--inositol 3-phosphatidyltransferase	Enzymes	2.7.8	Valid	3	0	o6-29i140-159o171-195i	5	3-25,30-52,77-99,136-158,170-192	4	i7-29o75-97i141-160o175-197i
IPI00005775	CEPT1 Choline/ethanolaminephosphotransferase 1	Enzymes	2.7.8	Valid	8	0	i87-108o114-132i181-201o216-235i247-266o286-304i316-336o371-389i	7	85-107,114-136,167-189,207-229,238-260,281-303,370-392	8	i83-105o115-132i181-203o213-235i248-270o285-304i317-339o370-389i
IPI00329548	CHPT1 Isoform 1 of Cholinephosphotransferase 1	Enzymes	2.7.8	Valid	8	0	i59-82o94-110i159-179o194-215i227-247o259-282i294-314o349-371i	8	60-82,92-114,145-167,190-212,225-247,260-282,292-314,349-371	8	i60-82o92-110i159-181o191-213i226-248o263-282i295-317o349-371i
IPI00023500	DPAGT1 Isoform 1 of UDP-N-acetylglucosamine--dolichyl-phosphate N- acetylglucosaminephosphotransferase	Enzymes	2.7.8	Valid	9	0	i12-32o60-83i95-114o126-146i167-189o195-211i223-243o249-271i379-401o	10	6-28,58-80,94-116,127-149,162-184,193-214,220-242,248-270,273-295,376-398	10	o15-37i58-80o95-114i126-148o158-180i185-207o222-244i249-271o275-297i379-401o
IPI00382432	GNPTAB Isoform 1 of N-acetylglucosamine-1-phosphotransferase subunits alpha/beta precursor	Enzymes	2.7.8	Valid	2	0	i20-38o1210-1235i	1	20-42	2	i20-42o1213-1235i
IPI00874054	SELI Uncharacterized protein ENSP00000374347 (Fragment)	Enzymes	2.7.8	Valid	10	0	i47-68o88-106i127-144o150-170i191-209o221-243i255-279o291-310i322-339o345-363i	9	44-66,85-107,124-146,149-171,181-203,222-243,255-277,291-313,327-349	10	i47-69o84-103i123-145o150-172i179-201o221-243i256-278o291-310i317-339o344-366i
IPI00014863	SGMS1 Isoform 1 of Phosphatidylcholine:ceramide cholinephosphotransferase 1	Enzymes	2.7.8	Valid	6	0	i141-162o188-209i221-239o286-302i311-331o337-353i	4	141-163,191-212,221-243,319-341	6	i141-163o186-208i221-243o286-303i310-332o336-353i
IPI00169331	SGMS2 Phosphatidylcholine:ceramide cholinephosphotransferase 2	Enzymes	2.7.8	Valid	6	0	i79-100o126-147i159-177o217-240i249-269o275-291i	4	80-102,129-150,159-181,256-278	6	i79-101o127-149i154-176o218-240i247-269o273-290i
IPI00299758	CHST12 Carbohydrate sulfotransferase 12	Enzymes	2.8.2	Valid	1	0	i7-26o	1	40022	1	i7-26o
IPI00306853	CHST3 Carbohydrate sulfotransferase 3	Enzymes	2.8.2	Valid	1	0	i21-38o	1	23-45	1	i21-38o
IPI00183321	GALNAC4S-6ST Isoform 1 of N-acetylgalactosamine 4-sulfate 6-O-sulfotransferase	Enzymes	2.8.2	Valid	1	0	i80-98o	1	80-102	1	i80-102o
IPI00005710	HS3ST2 Heparan sulfate glucosamine 3-O-sulfotransferase 2	Enzymes	2.8.2	Valid	1	0	i20-38o	0	0	1	i20-39o
IPI00005709	HS3ST3A1 Heparan sulfate glucosamine 3-O-sulfotransferase 3A1	Enzymes	2.8.2	Valid	0	0	i21-40o	0	0	0	o
IPI00005708	HS3ST3B1 Heparan sulfate glucosamine 3-O-sulfotransferase 3B1	Enzymes	2.8.2	Valid	1	0	i33-50o	0	0	1	i40-62o
IPI00418602	HS3ST4 Heparan sulfate glucosamine 3-O-sulfotransferase 4	Enzymes	2.8.2	Valid	0	0	i35-53o	0	0	0	o
IPI00289954	HS3ST6 Heparan sulfate glucosamine 3-O-sulfotransferase 6	Enzymes	2.8.2	Valid	1	0	i30-49o	1	29-51	0	o
IPI00784368	NDST1 Isoform 1 of Bifunctional heparan sulfate N-deacetylase/N-sulfotransferase 1	Enzymes	2.8.2	Valid	1	0	i18-39o	1	16-37	1	i19-41o
IPI00005600	NDST2 Isoform 1 of Bifunctional heparan sulfate N-deacetylase/N-sulfotransferase 2	Enzymes	2.8.2	Valid	1	0	i20-38o	1	17-39	1	i19-41o
IPI00329497	NDST3 Isoform 1 of Bifunctional heparan sulfate N-deacetylase/N-sulfotransferase 3	Enzymes	2.8.2	Valid	1	0	i15-34o	0	0	1	i13-35o
IPI00021733	NDST4 Bifunctional heparan sulfate N-deacetylase/N-sulfotransferase 4	Enzymes	2.8.2	Valid	1	0	i12-34o	1	11963	1	i13-35o
IPI00383879	AADAC Arylacetamide deacetylase	Enzymes	3.1.1	Valid	2	0	o6-23i106-125o	0	0	1	i5-24o
IPI00002230	AADACL1 arylacetamide deacetylase-like 1	Enzymes	3.1.1	Valid	2	0	i37-55o81-101i	0	0	1	i37-59o
IPI00640762	AADACL3 Arylacetamide deacetylase-like 3	Enzymes	3.1.1	Valid	2	0	o6-29i41-60o	2	9-31,44-62	2	o4-26i43-60o
IPI00179839	AADACL4 Arylacetamide deacetylase-like 4	Enzymes	3.1.1	Valid	2	0	o6-29i41-60o	2	4-26,50-72	1	i2-24o
IPI00847348	PNPLA6 Isoform 1 of Neuropathy target esterase	Enzymes	3.1.1	Valid	1	0	o49-71i	1	49-71	1	i49-71o
IPI00784076	PNPLA8 Isoform 1 of Calcium-independent phospholipase A2-gamma	Enzymes	3.1.1	Valid	0	0	o475-499i	0	0	0	o
IPI00555597	PTRH2 Peptidyl-tRNA hydrolase 2, mitochondrial precursor	Enzymes	3.1.1	Valid	1	0	o20-38i	0	0	1	i12-34o
IPI00220019	TREX1;ATRIP Isoform 1 of Three prime repair exonuclease 1	Enzymes	3.1.11	Invalid	1	0	i342-362o	0	0	1	o342-364i
IPI00019562	OLAH CDNA FLJ11106 fis, clone PLACE1005763, moderately similar to S-ACYL FATTY ACID SYNTHASE THIOESTERASE, MEDIUM CHAIN	Enzymes	3.1.2	Valid	1	0	i93-111o	1	92-114	0	o
IPI00789672	USP19 150 kDa protein	Enzymes	3.1.2	Valid	1	0	o1331-1352i	1	1329-1351	1	o1331-1353i
IPI00455146	USP30 Ubiquitin carboxyl-terminal hydrolase 30	Enzymes	3.1.2	Valid	1	0	o35-53i	0	0	1	i35-57o
IPI00454619	- HERV-K_1q22 provirus ancestral Pol protein	Enzymes	3.1.26.4/2.7.7.49	Invalid	2	0	i1226-1251o1393-1415i	2	1228-1250,1396-1418	3	o1227-1249i1363-1382o1392-1414i
IPI00003807	ACP2 Lysosomal acid phosphatase precursor	Enzymes	3.1.3	Valid	1	Y	n11-24c32/33o381-404i	1	351-373	1	o350-372i
IPI00011500	ACPT Isoform 1 of Testicular acid phosphatase precursor	Enzymes	3.1.3	Valid	1	Y	n11-22c28/29o391-414i	1	360-382	1	o363-385i
IPI00514257	DUSP13 Testis and skeletal muscle-specific dual specificity phosphatase isoform 3	Enzymes	3.1.3	Valid	1	0	o33-53i	2	33-55,69-91	1	o31-53i
IPI00329230	FAM26A Isoform 1 of Protein FAM26A	Enzymes	3.1.3	Valid	3	0	i21-37o49-70i178-198o	4	19-41,49-71,108-130,181-203	3	i20-37o47-69i176-198o
IPI00153050	FAM26B Isoform 1 of Protein FAM26B	Enzymes	3.1.3	Valid	4	0	i21-42o54-75i96-117o186-205i	3	55-77,104-126,184-206	4	i21-43o58-80i101-123o186-205i
IPI00292438	FAM26C Protein FAM26C	Enzymes	3.1.3	Valid	4	0	i20-38o50-75i95-117o183-202i	4	15-37,50-72,112-134,192-214	3	i19-38o48-70i186-205o
IPI00065530	FAM26D Isoform 1 of Protein FAM26D	Enzymes	3.1.3	Valid	4	0	i12-29o49-70i100-121o187-207i	4	16-38,49-71,99-121,186-208	4	i12-34o49-71i99-121o188-207i
IPI00166835	FAM26E Protein FAM26E	Enzymes	3.1.3	Valid	4	0	i17-38o50-69i96-120o181-201i	4	5-27,49-71,97-119,180-202	3	i17-39o49-71i96-118o
IPI00455731	FAM26F Protein FAM26F	Enzymes	3.1.3	Valid	3	0	i20-39o51-70i176-195o	3	50-72,99-121,178-200	4	i17-39o49-71i102-124o176-195i
IPI00807332	FLJ32658 CDNA FLJ46292 fis, clone TESTI4033177, highly similar to Dual specificity protein phosphatase 8	Enzymes	3.1.3	Valid	1	0	i600-620o	2	27-49,598-620	0	o
IPI00019500	G6PC Glucose-6-phosphatase	Enzymes	3.1.3	Valid	9	0	o31-51i63-82o122-140i152-177o183-204i211-229o263-282i294-311o323-347i	8	30-52,60-82,122-143,152-174,179-201,213-235,292-314,325-347	9	o31-53i60-82o120-142i155-177o182-204i211-229o258-280i293-310o325-347i
IPI00028155	G6PC2 islet-specific glucose-6-phosphatase-related protein isoform 1	Enzymes	3.1.3	Valid	8	0	i57-76o116-136i148-171o177-194i206-225o263-280i292-312o318-343i	7	56-78,150-172,175-197,217-239,261-282,290-312,321-343	7	i58-77o115-137i150-172o215-237i258-280o290-312i319-341o
IPI00031052	G6PC3 glucose-6-phosphatase catalytic subunit 3	Enzymes	3.1.3	Valid	9	0	o25-43i55-75o116-135i147-164o170-186i198-217o255-273i285-302o308-332i	8	13-35,46-68,114-136,144-166,170-191,205-227,279-301,310-332	5	o26-48i55-77o162-184i196-218o306-328i
IPI00787853	IMPAD1 Inositol monophosphatase 3	Enzymes	3.1.3	Valid	1	0	o6-28i	1	11567	1	i7-29o
IPI00419160	LOC400927 CDNA FLJ42070 fis, clone SYNOV2012326, weakly similar to TYROSINE PHOSPHATASE TPTE	Enzymes	3.1.3	Valid	2	0	o94-114i126-145o	2	91-113,126-148	2	i90-112o127-145i
IPI00744452	LOC644623 Uncharacterized protein ENSP00000258589	Enzymes	3.1.3	Valid	2	0	o20-43i55-73o	2	21-43,52-73	1	i19-41o
IPI00166272	LPPR2 Putative uncharacterized protein DKFZp761J1410	Enzymes	3.1.3	Valid	4	0	i12-32o44-63i210-229o241-263i	5	45-67,102-124,183-204,211-233,240-262	4	i104-126o185-207i214-231o241-263i
IPI00337643	LPPR4 plasticity related gene 1	Enzymes	3.1.3	Valid	5	0	i64-88o119-148i253-271o277-296i308-331o	2	65-87,122-144	5	i66-88o122-144i178-200o277-296i309-331o
IPI00009456	NT5E 5'-nucleotidase precursor	Enzymes	3.1.3	Valid	1	Y	n10-21c26/27o555-573i	1	528-548	1	o530-547i
IPI00871258	PAP2D PAP2 protein (Fragment)	Enzymes	3.1.3	Valid	6	0	i70-89o125-149i182-202o255-273i280-299o311-333i	5	61-83,126-148,253-274,279-301,310-332	6	i66-88o125-147i181-203o255-272i284-301o311-333i
IPI00872795	PPAP2A 42 kDa protein	Enzymes	3.1.3	Valid	6	0	i100-120o152-175i187-205o259-279i291-310o322-344i	5	103-125,151-173,188-210,269-281,321-343	5	o103-125i146-168o183-205i259-281o322-344i
IPI00021453	PPAP2B Lipid phosphate phosphohydrolase 3	Enzymes	3.1.3	Valid	5	0	i34-54o85-106i195-213o225-243i255-275o	3	34-56,84-106,118-140	6	i34-56o87-109i122-144o195-214i226-243o258-275i
IPI00334058	PPAP2C phosphatidic acid phosphatase type 2C isoform 3	Enzymes	3.1.3	Valid	5	0	o77-99i111-130o183-203i215-234o246-268i	4	31-52,193-211,217-234,245-267	5	o77-99i112-134o184-206i219-236o246-268i
IPI00151444	PPAPDC1A Isoform 1 of Phosphatidic acid phosphatase type 2 domain-containing protein 1A	Enzymes	3.1.3	Invalid	6	0	i12-31o51-72i84-105o145-165i177-197o203-222i	4	51-72,83-105,178-200,203-225	6	i7-24o49-71i83-105o141-163i176-193o203-222i
IPI00185803	PPAPDC1B phosphatidic acid phosphatase type 2 domain containing 1B isoform 1	Enzymes	3.1.3	Valid	6	0	i7-26o60-78i90-111o155-173i185-203o209-228i	6	12-34,58-78,89-111,149-171,185-207,209-231	6	i5-27o59-78i90-112o147-169i182-199o209-228i
IPI00647930	PPAPDC2 Presqualene diphosphate phosphatase	Enzymes	3.1.3	Invalid	3	0	o165-187i224-249o269-292i	4	96-114,155-177,225-247,261-282	3	o165-187i224-246o261-280i
IPI00186145	PPM1L Isoform 1 of Protein phosphatase 1L	Enzymes	3.1.3	Valid	1	0	i20-40o	1	19-41	0	o
IPI00016464	PRG2 plasticity-related protein 2	Enzymes	3.1.3	Valid	5	0	i20-39o70-91i133-154o260-279i291-311o	2	17-39,71-93	5	i17-39o69-91i133-155o260-279i291-313o
IPI00174190	PTPMT1 Isoform 1 of Protein-tyrosine phosphatase mitochondrial 1, mitochondrial precursor	Enzymes	3.1.3	Valid	1	0	o6-25i	1	39836	0	o
IPI00297261	PTPN1 Tyrosine-protein phosphatase non-receptor type 1	Enzymes	3.1.3	Valid	1	0	o409-430i	0	0	1	o409-431i
IPI00219695	PTPN2 Isoform PTPB of Tyrosine-protein phosphatase non-receptor type 2	Enzymes	3.1.3	Valid	1	0	i388-409o	1	389-411	1	o388-410i
IPI00789040	PTPN5 protein tyrosine phosphatase, non-receptor type 5 (striatum-enriched) isoform a	Enzymes	3.1.3	Valid	2	0	i88-111o145-166i	2	85-107,143-165	1	i141-163o
IPI00290773	RP11-35N6.1 plasticity related gene 3	Enzymes	3.1.3	Valid	6	0	i12-35o71-95i127-148o201-219i226-245o257-279i	3	13-35,70-92,125-147	6	i13-35o66-88i127-149o201-218i230-247o257-279i
IPI00300621	SYNJ2 Isoform 2B2 of Synaptojanin-2	Enzymes	3.1.3	Valid	1	0	i621-638o	1	620-642	0	o
IPI00215913	TPTE Isoform 1 of Putative tyrosine-protein phosphatase TPTE	Enzymes	3.1.3	Valid	4	0	i92-116o128-147i159-179o191-210i	4	88-110,128-148,159-181,189-211	3	i89-111o126-148i157-179o
IPI00418438	TPTE2 Isoform 1 of Phosphatidylinositol-3,4,5-trisphosphate 3-phosphatase TPTE2	Enzymes	3.1.3	Valid	4	0	i74-98o110-129i141-160o172-191i	4	70-92,110-132,141-163,171-193	3	i71-93o108-130i139-161o
IPI00878403	TPTEps1 Putative uncharacterized protein DKFZp434F1622	Enzymes	3.1.3	Invalid	2	0	i20-41o53-73i	2	21-43,52-73	2	i19-41o56-73i
IPI00303210	ENPP2 Isoform 2 of Ectonucleotide pyrophosphatase/phosphodiesterase family member 2 precursor	Enzymes	3.1.4	Valid	1	0	i12-30o	0	0	1	i12-31o
IPI00007249	ENPP4 ectonucleotide pyrophosphatase/phosphodiesterase 4	Enzymes	3.1.4	Valid	1	Y	n3-13c18/19o407-427i	1	386-408	1	o388-410i
IPI00011994	ENPP5 Ectonucleotide pyrophosphatase/phosphodiesterase family member 5 precursor	Enzymes	3.1.4	Valid	1	Y	n6-17c22/23o431-452i	1	413-435	1	o408-430i
IPI00419668	ENPP7 Ectonucleotide pyrophosphatase/phosphodiesterase family member 7 precursor	Enzymes	3.1.4	Valid	1	0	i78-97o	1	510-531	0	o
IPI00008303	NAGPA Isoform 1 of N-acetylglucosamine-1-phosphodiester alpha-N-acetylglucosaminidase precursor	Enzymes	3.1.4	Valid	1	Y	n8-19c24/25o449-473i	1	428-450	1	o426-448i
IPI00291205	PDE3A cGMP-inhibited 3',5'-cyclic phosphodiesterase A	Enzymes	3.1.4	Valid	6	0	o61-81i134-151o157-178i185-204o210-227i239-255o	5	61-83,130-152,158-180,185-207,241-263	5	i61-83o129-151i158-180o184-206i238-255o
IPI00012843	PDE3B cGMP-inhibited 3',5'-cyclic phosphodiesterase B	Enzymes	3.1.4	Valid	6	0	i78-96o116-137i149-172o192-211i218-240o246-267i	5	79-95,112-134,150-172,192-214,218-240	5	i80-102o117-137i150-172o192-214i221-243o
IPI00328243	PLD3 Phospholipase D3	Enzymes	3.1.4	Valid	1	0	i38-60o	1	37-59	1	i38-60o
IPI00060310	PLD4 Phospholipase D4	Enzymes	3.1.4	Valid	1	0	i31-54o	1	31-53	1	i33-55o
IPI00296461	SMPD1 Isoform 1 of Sphingomyelin phosphodiesterase precursor	Enzymes	3.1.4	Valid	1	0	o29-47i	1	25-47	1	i25-47o
IPI00017670	SMPD2 Sphingomyelin phosphodiesterase 2	Enzymes	3.1.4	Valid	2	0	i326-347o353-374i	3	300-316,325-347,352-374	3	o112-134i327-349o354-376i
IPI00032902	SMPD3 Sphingomyelin phosphodiesterase 3	Enzymes	3.1.4	Valid	2	0	i12-31o66-85i	2	11-33,59-81	2	o15-37i57-79o
IPI00828125	SMPD4 Isoform 4 of Sphingomyelin phosphodiesterase 4	Enzymes	3.1.4	Valid	1	0	o826-857i	1	835-857	1	o835-857i
IPI00184311	ENPP1 Ectonucleotide pyrophosphatase/phosphodiesterase family member 1	Enzymes	3.1.4.1/3.6.1.9	Valid	1	0	i77-97o	1	77-99	1	i75-97o
IPI00020999	ENPP3 Ectonucleotide pyrophosphatase/phosphodiesterase family member 3	Enzymes	3.1.4.1/3.6.1.9	Valid	1	0	i21-45o	1	23-45	1	i23-45o
IPI00019989	ARSD Isoform 1 of Arylsulfatase D precursor	Enzymes	3.1.6	Valid	2	Y	n17-28c33/34o229-251i294-314o	1	193-215	3	i173-192o196-218i259-281o
IPI00020005	ARSE Arylsulfatase E precursor	Enzymes	3.1.6	Valid	2	Y	n15-26c31/32o199-220i227-249o	2	163-185,197-219	3	i169-191o196-218i258-280o
IPI00008405	ARSF Arylsulfatase F precursor	Enzymes	3.1.6	Valid	2	Y	n7-17c22/23o188-206i213-234o	2	166-188,190-211	1	i190-212o
IPI00233062	ARSH Arylsulfatase H	Enzymes	3.1.6	Invalid	2	0	i165-184o196-217i	2	166-187,189-210	2	o167-189i196-218o
IPI00307433	STS Steryl-sulfatase precursor	Enzymes	3.1.6	Valid	2	Y	n10-17c23/24o186-209i216-237o	2	162-184,189-211	2	o163-185i192-214o
IPI00293088	GAA Lysosomal alpha-glucosidase precursor	Enzymes	3.2.1	Valid	1	0	i12-32o	0	0	1	i12-31o
IPI00747078	GANAB GANAB protein (Fragment)	Enzymes	3.2.1	Valid	1	0	i19-38o	1	16-38	1	i13-35o
IPI00328170	GCS1 Mannosyl-oligosaccharide glucosidase	Enzymes	3.2.1	Valid	1	0	i43-66o	1	40-62	1	i42-64o
IPI00099438	HYAL4 Hyaluronidase-4	Enzymes	3.2.1	Valid	1	0	i12-29o	2	7-29,460-481	0	o
IPI00456649	KIAA1161 Uncharacterized family 31 glucosidase KIAA1161	Enzymes	3.2.1	Valid	1	0	i57-80o	1	57-79	1	i57-79o
IPI00295265	KL Isoform 1 of Klotho precursor	Enzymes	3.2.1	Valid	1	Y	n17-28c33/34o982-1003i	1	948-970	1	o949-971i
IPI00017648	LCT Lactase-phlorizin hydrolase precursor	Enzymes	3.2.1	Valid	1	Y	n3-14c19/20o1883-1903i	1	1863-1884	1	o1862-1884i
IPI00552044	LOC93432 Maltase-glucoamylase-like pseudogene	Enzymes	3.2.1	Valid	1	0	i7-31o	1	40055	1	i7-29o
IPI00439446	MAN1A1 MAN1A1 protein	Enzymes	3.2.1	Valid	1	Y	n3-11c19/20o43-62i	1	29-51	1	i23-45o
IPI00009145	MAN1A2 Mannosyl-oligosaccharide 1,2-alpha-mannosidase IB	Enzymes	3.2.1	Valid	1	0	i37-57o	1	35-57	1	i37-56o
IPI00008207	MAN1B1 Endoplasmic reticulum mannosyl-oligosaccharide 1,2-alpha-mannosidase	Enzymes	3.2.1	Valid	1	0	i85-104o	1	83-105	1	i86-105o
IPI00745251	MAN1C1 Mannosyl-oligosaccharide 1,2-alpha-mannosidase IC	Enzymes	3.2.1	Valid	1	0	o23-43i	1	24-46	1	i23-45o
IPI00003802	MAN2A1 Alpha-mannosidase 2	Enzymes	3.2.1	Valid	1	0	i7-26o	1	40022	1	i7-26o
IPI00027703	MAN2A2 Isoform Long of Alpha-mannosidase IIx	Enzymes	3.2.1	Valid	1	0	i7-26o	1	40023	1	i7-26o
IPI00032288	MANSC1 MANSC domain-containing protein 1 precursor	Enzymes	3.2.1	Valid	1	Y	n9-21c26/27o384-409i	1	358-380	1	o360-382i
IPI00220143	MGAM Maltase-glucoamylase, intestinal	Enzymes	3.2.1	Valid	1	0	i12-35o	1	12754	1	i12-34o
IPI00029817	NEU1 Sialidase-1 precursor	Enzymes	3.2.1	Valid	1	0	i20-44o	1	24-45	1	i20-42o
IPI00221101	SI Sucrase-isomaltase, intestinal	Enzymes	3.2.1	Valid	1	0	i12-32o	1	12359	1	i13-32o
IPI00219717	SPAM1 Hyaluronidase PH-20 precursor	Enzymes	3.2.1	Valid	3	0	i20-38o321-342i480-503o	2	18-40,488-509	2	o321-343i480-502o
IPI00006071	CD38 Isoform 1 of ADP-ribosyl cyclase 1	Enzymes	3.2.2	Valid	1	0	i24-43o	1	22-44	1	i21-43o
IPI00746272	FLJ41562 Conserved hypothetical protein	Enzymes	3.4	Invalid	1	0	o12-41i	1	14-36	1	o15-37i
IPI00418563	TMPRSS11A Isoform 1 of Transmembrane protease, serine 11A	Enzymes	3.4	Valid	1	0	o20-44i	1	20-42	1	i21-43o
IPI00328460	TMPRSS11B Transmembrane protease, serine 11B	Enzymes	3.4	Valid	1	0	i12-40o	1	18-40	1	i19-41o
IPI00003542	TMPRSS11D Transmembrane protease, serine 11D precursor	Enzymes	3.4	Valid	1	0	o16-42i	1	18-40	1	i21-43o
IPI00473036	TMPRSS11E2 Uncharacterized protein TMPRSS11E2	Enzymes	3.4	Valid	1	0	o20-43i	1	18-40	1	i21-43o
IPI00872109	TMPRSS11F Uncharacterized protein TMPRSS11F (Fragment)	Enzymes	3.4	Valid	1	0	i30-53o	1	29-51	1	i30-52o
IPI00297030	TMPRSS11E Transmembrane protease, serine 11E precursor	Enzymes	3.4.	Valid	1	0	o20-43i	1	18-40	1	i21-43o
IPI00221224	ANPEP Aminopeptidase N	Enzymes	3.4.11	Valid	1	0	i12-33o	1	11963	1	i12-34o
IPI00014375	ENPEP Glutamyl aminopeptidase	Enzymes	3.4.11	Valid	1	0	i20-39o	1	17-39	1	i21-40o
IPI00871815	LNPEP 124 kDa protein	Enzymes	3.4.11	Valid	2	Y	n2-12c21/22o37-60i178-198o	2	18-40,157-179	1	i158-177o
IPI00059476	DPEP1 Dipeptidase 1 precursor	Enzymes	3.4.13	Valid	1	Y	n4-11c16/17o393-410i	1	374-395	0	o
IPI00007127	DPEP2 Isoform 1 of Dipeptidase 2 precursor	Enzymes	3.4.13	Valid	1	Y	n17-27c32/33o468-485i	1	433-454	0	o
IPI00437751	ACE Isoform Somatic-1 of Angiotensin-converting enzyme, somatic isoform precursor	Enzymes	3.4.15	Valid	1	Y	n11-22c29/30o1260-1281i	0	0	1	o1228-1247i
IPI00027078	CPD Carboxypeptidase D precursor	Enzymes	3.4.17	Valid	1	Y	n16-26c31/32o1300-1323i	1	1272-1294	1	o1269-1291i
IPI00026270	CPM Carboxypeptidase M precursor	Enzymes	3.4.17	Valid	1	Y	n5-12c17/18o424-442i	1	405-426	0	o
IPI00028514	FOLH1 Isoform PSMA-1 of Glutamate carboxypeptidase 2	Enzymes	3.4.17	Valid	1	0	i20-43o	1	21-43	1	i21-43o
IPI00023151	NAALAD2 N-acetylated-alpha-linked acidic dipeptidase 2	Enzymes	3.4.17	Valid	1	0	i9-31o	1	11963	1	i7-29o
IPI00005794	PGCP 60 kDa protein	Enzymes	3.4.17	Valid	1	Y	n4-15c20/21o448-464i	2	423-444,490-506	0	o
IPI00007798	TRHDE Thyrotropin-releasing hormone-degrading ectoenzyme	Enzymes	3.4.19	Valid	1	0	i40-63o	1	40-62	1	i40-62o
IPI00844198	- RHBDL3 protein (Fragment)	Enzymes	3.4.21	Valid	1	0	o164-189i	3	165-187,222-244,247-269	0	o
IPI00295138	CORIN Atrial natriuretic peptide-converting enzyme	Enzymes	3.4.21	Valid	1	0	i46-69o	1	47-69	1	i46-68o
IPI00018387	FURIN Furin precursor	Enzymes	3.4.21	Valid	1	Y	n7-20c24/25o716-736i	1	693-715	1	o692-714i
IPI00874065	HPN 57 kDa protein	Enzymes	3.4.21	Valid	1	Y	n3-18c23/24o132-158i	1	113-135	1	i109-131o
IPI00001663	HTRA2 Isoform 1 of Serine protease HTRA2, mitochondrial precursor	Enzymes	3.4.21	Valid	1	0	i105-124o	0	0	1	i105-124o
IPI00021569	MBTPS1 Membrane-bound transcription factor site-1 protease precursor	Enzymes	3.4.21	Valid	1	Y	n6-17c22/23o1002-1022i	2	24-45,978-1000	1	o977-999i
IPI00060545	PARL Isoform 1 of Presenilins-associated rhomboid-like protein, mitochondrial precursor	Enzymes	3.4.21	Valid	7	0	i102-121o165-183i204-224o244-262i274-292o298-317i329-347o	0	0	6	i102-121o168-187i208-230o245-262i296-318o333-354i
IPI00023788	PRSS7 Enteropeptidase precursor	Enzymes	3.4.21	Valid	1	0	i20-38o	2	19-41,111-133	1	i21-43o
IPI00022577	RHBDL1 Isoform 1 of Rhomboid-related protein 1	Enzymes	3.4.21	Valid	7	0	i198-217o248-269i281-301o313-332i339-361o373-392i404-425o	4	271-293,334-356,373-395,409-431	7	i194-216o245-267i280-302o306-328i340-359o374-392i404-426o
IPI00465353	RHBDL2 Rhomboid-related protein 2	Enzymes	3.4.21	Valid	7	0	i140-159o190-215i227-244o250-269i281-300o312-332i344-366o	5	136-158,193-215,224-246,279-300,342-364	7	i136-158o198-220i227-244o249-271i278-300o310-332i345-367o
IPI00001922	ST14 Suppressor of tumorigenicity protein 14	Enzymes	3.4.21	Valid	1	0	i55-79o	1	55-77	1	i55-77o
IPI00000848	TMPRSS13 Isoform 1 of Transmembrane protease, serine 13	Enzymes	3.4.21	Valid	1	0	i161-184o	1	162-184	1	i161-183o
IPI00006212	TMPRSS2 Transmembrane protease, serine 2 precursor	Enzymes	3.4.21	Valid	1	0	i84-106o	1	85-107	1	i84-106o
IPI00027977	TMPRSS3 Transmembrane protease serine 3 isoform 5	Enzymes	3.4.21	Valid	1	0	i132-155o	2	127-149,323-345	1	o133-155i
IPI00411324	TMPRSS4 Isoform 1 of Transmembrane protease, serine 4	Enzymes	3.4.21	Valid	1	0	i32-57o	1	39-61	1	i31-53o
IPI00216432	TMPRSS5 Transmembrane protease, serine 5	Enzymes	3.4.21	Valid	1	0	i49-72o	1	50-72	1	i48-70o
IPI00478635	TMPRSS6 DJ1170K4.2 protein	Enzymes	3.4.21	Valid	1	0	i44-67o	1	43-65	1	i44-66o
IPI00789769	TMPRSS9 Serase-1B	Enzymes	3.4.21	Valid	1	0	i28-50o	3	26-48,618-640,728-749	1	i28-50o
IPI00784319	BACE1 KIAA1149 protein (Fragment)	Enzymes	3.4.23	Valid	1	0	o489-509i	1	487-509	1	o486-508i
IPI00001954	BACE2 Beta-secretase 2 precursor	Enzymes	3.4.23	Valid	1	Y	n3-14c20/21o467-492i	2	379-401,449-471	1	o450-472i
IPI00646164	- 69 kDa protein	Enzymes	3.4.24	Invalid	1	0	o569-587i	1	568-590	1	o568-590i
IPI00871379	- 87 kDa protein	Enzymes	3.4.24	Valid	2	0	i54-76o732-754i	2	41-63,732-754	1	o732-754i
IPI00479027	- Blood coagulation inhibitor, Disintegrin domain containing protein	Enzymes	3.4.24	Valid	1	0	o330-350i	1	331-353	1	o329-351i
IPI00876848	- Uncharacterized protein ENSP00000381832 (Fragment)	Enzymes	3.4.24	Valid	1	0	i15-36o	1	17-39	1	i13-35o
IPI00013897	ADAM10 ADAM 10 precursor	Enzymes	3.4.24	Valid	1	Y	n2-13c18/19o676-696i	1	661-683	1	o656-678i
IPI00299652	ADAM11 Isoform Long of ADAM 11 precursor	Enzymes	3.4.24	Valid	1	Y	n7-17c23/24o735-758i	1	710-732	1	o713-735i
IPI00415037	ADAM12 Isoform 12L of ADAM 12 precursor	Enzymes	3.4.24	Valid	1	Y	n13-23c28/29o708-729i	1	679-701	1	o679-701i
IPI00420070	ADAM15 a disintegrin and metalloproteinase domain 15 isoform 6 preproprotein	Enzymes	3.4.24	Valid	1	Y	n3-14c22/23o694-717i	1	670-691	1	o673-695i
IPI00288894	ADAM17 Isoform A of ADAM 17 precursor	Enzymes	3.4.24	Valid	1	Y	n5-16c21/22o672-694i	1	651-673	1	o651-673i
IPI00003365	ADAM18 Isoform 1 of ADAM 18 precursor	Enzymes	3.4.24	Valid	1	Y	n3-11c16/17o688-708i	1	671-692	1	o669-691i
IPI00011901	ADAM19 Isoform A of ADAM 19 precursor	Enzymes	3.4.24	Valid	1	Y	n10-20c25/26o704-725i	1	676-698	1	o676-698i
IPI00019173	ADAM2 Isoform 1 of Disintegrin and metalloproteinase domain-containing protein 2 precursor	Enzymes	3.4.24	Valid	1	Y	n4-14c22/23o687-707i	1	666-687	1	o667-689i
IPI00306205	ADAM20 ADAM metallopeptidase domain 20 preproprotein	Enzymes	3.4.24	Valid	1	0	o743-764i	1	743-764	1	o742-764i
IPI00007596	ADAM21 ADAM 21 precursor	Enzymes	3.4.24	Valid	1	Y	n12-23c31/32o682-707i	2	206-228,267-289	1	o654-676i
IPI00000779	ADAM22 Isoform 1 of ADAM 22 precursor	Enzymes	3.4.24	Valid	1	Y	n4-17c25/26o737-760i	1	705-727	1	o712-734i
IPI00021903	ADAM23 Isoform Alpha of ADAM 23 precursor	Enzymes	3.4.24	Valid	1	0	o793-816i	1	791-813	1	o794-816i
IPI00007709	ADAM28 Isoform 1 of ADAM 28 precursor	Enzymes	3.4.24	Valid	1	Y	n2-12c17/18o662-686i	1	645-667	1	o647-669i
IPI00289829	ADAM29 Isoform Alpha of ADAM 29 precursor	Enzymes	3.4.24	Valid	2	Y	n4-14c18/19o193-212i676-697o	1	659-680	1	o658-680i
IPI00007515	ADAM30 Isoform Alpha of ADAM 30 precursor	Enzymes	3.4.24	Valid	1	Y	n13-23c27/28o686-708i	1	660-682	1	o659-681i
IPI00748886	ADAM32 ADAM 32 precursor	Enzymes	3.4.24	Invalid	1	Y	n4-15c22/23o683-703i	1	661-681	1	o659-681i
IPI00079482	ADAM33 Isoform 1 of ADAM 33 precursor	Enzymes	3.4.24	Valid	1	Y	n11-22c27/28o702-725i	1	675-697	0	o
IPI00479841	ADAM3A Uncharacterized protein ENSP00000328747	Enzymes	3.4.24	Valid	1	0	o278-298i	1	277-299	1	o278-300i
IPI00657822	ADAM7 88 kDa protein	Enzymes	3.4.24	Valid	1	Y	n2-13c18/19o669-690i	1	651-673	1	o650-672i
IPI00019158	ADAM8 ADAM metallopeptidase domain 8 precursor	Enzymes	3.4.24	Valid	1	Y	n3-14c20/21o654-678i	1	634-656	1	o636-658i
IPI00440932	ADAM9 Isoform 1 of ADAM 9 precursor	Enzymes	3.4.24	Valid	1	Y	n16-23c28/29o699-718i	1	669-690	1	o671-690i
IPI00307276	ADAMTS4 ADAMTS-4 precursor	Enzymes	3.4.24	Valid	1	0	i24-46o	1	19-41	1	i24-46o
IPI00002478	ECE1 Isoform B of Endothelin-converting enzyme 1	Enzymes	3.4.24	Valid	1	0	i69-91o	1	69-89	1	i69-91o
IPI00218597	ECE2 Isoform A of Endothelin-converting enzyme 2	Enzymes	3.4.24	Valid	1	0	i179-203o	1	178-200	1	i179-201o
IPI00006735	ECEL1 Isoform 1 of Endothelin-converting enzyme-like 1	Enzymes	3.4.24	Valid	1	0	i60-82o	1	63-85	1	i60-82o
IPI00220459	KEL Kell blood group glycoprotein	Enzymes	3.4.24	Valid	1	0	i48-69o	1	48-70	1	i48-67o
IPI00328263	MBTPS2 Membrane-bound transcription factor site-2 protease	Enzymes	3.4.24	Valid	7	0	o6-24i75-95o157-174i186-205o225-251i447-472o492-516i	8	5-27,76-98,159-181,188-210,221-243,407-429,439-461,493-515	6	i2-24o73-95i187-209o229-251i450-472o492-514i
IPI00004372	MEP1A Meprin A subunit alpha precursor	Enzymes	3.4.24	Valid	1	Y	n6-16c21/22o718-740i	1	696-718	1	o697-719i
IPI00178015	MEP1B Meprin A subunit beta precursor	Enzymes	3.4.24	Valid	1	Y	n6-18c22/23o653-677i	1	631-653	1	o632-654i
IPI00247063	MME Neprilysin	Enzymes	3.4.24	Valid	1	0	i29-52o	1	28-50	1	i29-51o
IPI00044461	MMEL1 Isoform 1 of Membrane metallo-endopeptidase-like 1	Enzymes	3.4.24	Valid	1	0	o29-48i	1	25-47	1	i24-46o
IPI00218398	MMP14 Matrix metalloproteinase-14 precursor	Enzymes	3.4.24	Valid	1	Y	n10-23c28/29o539-562i	1	504-526	1	o512-534i
IPI00019242	MMP15 Matrix metalloproteinase-15 precursor	Enzymes	3.4.24	Valid	1	Y	n29-40c45/46o626-647i	1	574-596	1	o579-601i
IPI00019243	MMP16 Isoform Long of Matrix metalloproteinase-16 precursor	Enzymes	3.4.24	Valid	1	Y	n20-31c36/37o564-585i	1	525-547	1	o529-551i
IPI00001729	MMP24 Matrix metalloproteinase-24 precursor	Enzymes	3.4.24	Valid	1	Y	n35-46c54/55o602-623i	1	544-566	1	o546-568i
IPI00020366	PHEX Phosphate-regulating neutral endopeptidase	Enzymes	3.4.24	Valid	1	0	i21-45o	1	23-45	1	i21-40o
IPI00027180	ZMPSTE24 CAAX prenyl protease 1 homolog	Enzymes	3.4.24	Valid	7	0	o20-38i77-102o122-144i171-189o195-216i357-379o385-410i	4	19-40,120-142,172-194,198-220	7	o20-37i80-102o122-144i171-193o197-219i357-379o389-411i
IPI00419967	ASAH2 Isoform 1 of Neutral ceramidase	Enzymes	3.5.1	Valid	1	0	i12-33o	1	12754	1	i12-34o
IPI00152570	ASAH3 Alkaline ceramidase 1	Enzymes	3.5.1	Valid	7	0	o28-47i59-78o90-108i120-137o143-159i171-188o208-231i	6	29-51,69-91,117-138,144-161,168-190,206-228	7	o25-47i59-81o91-113i120-137o141-158i171-188o208-227i
IPI00479560	ASAH3L Isoform 1 of Alkaline ceramidase 2	Enzymes	3.5.1	Valid	7	0	o33-53i65-83o95-113i125-142o148-167i174-193o213-232i	7	27-49,58-80,87-109,135-157,172-194,213-235,243-265	5	o24-46i59-81o96-115i174-193o213-232i
IPI00103175	CANT1 Isoform 1 of Soluble calcium-activated nucleotidase 1	Enzymes	3.6.1	Valid	1	0	i43-59o	1	44-64	0	o
IPI00329410	DOLPP1 Dolichyldiphosphatase 1	Enzymes	3.6.1	Valid	4	0	o32-53i106-122o134-153i165-182o	4	32-53,103-120,132-154,168-190	4	o31-53i106-123o133-152i165-182o
IPI00220852	ENTPD1 Isoform Placental I of Ectonucleoside triphosphate diphosphohydrolase 1	Enzymes	3.6.1	Valid	2	0	i24-44o484-506i	2	22-44,485-507	2	i24-46o484-506i
IPI00001586	ENTPD2 Isoform Long of Ectonucleoside triphosphate diphosphohydrolase 2	Enzymes	3.6.1	Valid	1	Y	n12-22c26/27o461-483i	3	309-331,404-426,438-460	1	o435-457i
IPI00025297	ENTPD3 Ectonucleoside triphosphate diphosphohydrolase 3	Enzymes	3.6.1	Valid	2	0	i24-43o486-508i	3	23-45,366-388,486-508	2	i24-46o486-508i
IPI00031718	ENTPD4 Isoform 1 of Ectonucleoside triphosphate diphosphohydrolase 4	Enzymes	3.6.1	Valid	2	0	i34-54o565-583i	3	3-25,33-55,563-584	2	i35-54o561-583i
IPI00025295	ENTPD6 Ectonucleoside triphosphate diphosphohydrolase 6	Enzymes	3.6.1	Valid	1	0	i38-59o	1	39-60	1	i38-60o
IPI00006476	ENTPD7 Ectonucleoside triphosphate diphosphohydrolase 7	Enzymes	3.6.1	Valid	2	0	i29-47o552-570i	2	28-50,550-571	2	i30-52o548-570i
IPI00550288	ENTPD8 Isoform 1 of Ectonucleoside triphosphate diphosphohydrolase 8	Enzymes	3.6.1	Valid	1	Y	n9-28c32/33o468-493i	1	436-458	1	o440-462i
IPI00152656	ACMSD Isoform 1 of 2-amino-3-carboxymuconate-6-semialdehyde decarboxylase	Enzymes	4.1.1	Valid	1	0	i188-212o	0	0	1	i187-209o
IPI00099463	SGPL1 Sphingosine-1-phosphate lyase 1	Enzymes	4.1.2	Valid	1	0	o42-61i	1	39-61	0	o
IPI00012895	CA12 Isoform 1 of Carbonic anhydrase 12 precursor	Enzymes	4.2.1	Valid	1	Y	n6-17c29/30o300-327i	1	272-294	1	o276-298i
IPI00008504	CA14 Carbonic anhydrase 14 precursor	Enzymes	4.2.1	Valid	1	Y	n3-14c18/19o290-312i	1	273-294	1	o272-294i
IPI00027466	CA4 Carbonic anhydrase 4 precursor	Enzymes	4.2.1	Valid	1	Y	n4-12c19/20o293-311i	1	271-293	1	o273-292i
IPI00003966	CA9 Carbonic anhydrase 9 precursor	Enzymes	4.2.1	Valid	1	Y	n21-32c37/38o415-433i	1	372-394	1	o374-396i
IPI00004509	LTC4S Leukotriene C4 synthase	Enzymes	4.4.1	Valid	2	Y	n5-16c34/35o67-89i110-131o	2	30-52,82-104	2	o33-55i75-97o
IPI00784385	ADCY1 Adenylate cyclase type 1	Enzymes	4.6.1	Valid	12	0	i64-83o95-113i125-142o162-177i182-202o214-234i608-630o636-655i675-699o729-747i754-772o784-802i	10	61-83,93-115,122-144,173-195,213-235,607-629,635-657,670-692,739-761,783-804	9	i59-81o96-113i125-147o162-179i181-203o213-235i609-631o635-657i677-699o
IPI00742726	ADCY10 soluble adenylyl cyclase	Enzymes	4.6.1	Valid	4	0	o828-849i1160-1178o1376-1393i1414-1431o	6	34-56,663-685,1294-1316,1372-1394,1411-1433,1501-1523	2	o665-687i828-850o
IPI00328273	ADCY2 Adenylate cyclase type 2	Enzymes	4.6.1	Valid	12	0	i46-70o76-98i105-125o131-151i158-181o187-207i600-621o627-652i680-701o739-757i764-782o802-820i	10	44-66,90-112,132-154,159-181,185-207,603-625,631-653,679-701,735-757,802-823	12	i44-66o76-98i105-127o137-154i159-181o186-208i600-622o627-649i680-702o734-756i763-785o805-822i
IPI00028513	ADCY3 Adenylate cyclase type 3	Enzymes	4.6.1	Valid	12	0	i78-100o106-126i138-157o169-185i190-210o230-247i633-653o665-687i708-733o753-770i777-795o840-857i	9	77-99,104-125,138-160,180-202,223-245,636-658,667-688,708-730,763-785	12	i78-100o105-125i138-160o170-187i189-211o226-245i632-651o661-683i711-733o753-772i777-799o840-857i
IPI00465156	ADCY4 Adenylate cyclase type 4	Enzymes	4.6.1	Valid	12	0	i29-49o61-80i92-114o120-136i143-162o174-194i586-605o611-631i664-685o720-737i744-765o790-807i	10	28-50,58-80,92-114,117-139,586-608,612-634,666-687,713-735,749-771,786-807	12	i29-51o61-80i93-115o120-137i142-159o169-191i584-606o610-632i664-686o715-737i744-766o790-807i
IPI00339214	ADCY5 Adenylate cyclase type 5	Enzymes	4.6.1	Valid	13	0	o197-216i237-262o268-288i300-319o325-343i350-367o379-400i761-782o788-813i834-855o909-927i934-955o984-1003i	11	197-217,238-260,269-291,300-322,325-346,376-398,765-787,801-823,836-858,917-939,983-1005	11	o194-216i237-259o269-287i299-318o328-345i761-783o787-809i834-856o909-931i933-955o984-1003i
IPI00011938	ADCY6 Isoform 1 of Adenylate cyclase type 6	Enzymes	4.6.1	Valid	12	0	i152-172o178-198i210-230o236-253i260-278o290-310i669-690o696-721i742-762o815-833i840-862o893-911i	11	150-171,181-203,208-230,239-256,288-309,668-690,699-721,743-765,816-838,843-865,894-916	12	i152-174o178-197i209-231o236-253i260-278o288-310i669-691o701-723i744-763o815-834i839-861o889-911i
IPI00020920	ADCY7 Adenylate cyclase type 7	Enzymes	4.6.1	Valid	12	0	i34-53o65-85i92-116o122-140i147-170o176-196i597-614o620-641i666-689o719-738i745-762o801-821i	10	32-54,65-87,93-115,135-157,174-196,595-617,622-644,665-687,732-754,796-818	12	i32-54o64-85i92-113o123-140i147-169o174-196i597-614o619-641i665-687o719-738i745-767o797-814i
IPI00027356	ADCY8 Adenylate cyclase type 8	Enzymes	4.6.1	Valid	12	0	i183-202o214-232i244-264o270-287i294-315o321-341i716-733o739-761i782-806o835-853i860-880o900-916i	12	184-206,211-232,242-264,269-291,294-316,321-343,711-733,744-766,780-802,822-844,861-883,896-918	9	i182-204o214-233i246-268o288-310i711-733o743-761i782-804o835-854i859-881o
IPI00030099	ADCY9 Adenylate cyclase type 9	Enzymes	4.6.1	Valid	12	0	i116-136o142-164i176-198o218-235i242-261o281-300i788-809o821-843i855-880o892-910i922-939o977-996i	11	117-139,143-165,176-198,231-253,284-305,785-807,829-851,865-887,893-915,919-941,975-997	8	o118-135i142-164o174-196i230-252o823-845i858-880o890-912i974-996o
IPI00002526	DSE Dermatan-sulfate epimerase precursor	Enzymes	5.1.3	Valid	2	Y	n7-18c22/23o903-922i934-951o	2	879-901,909-930	2	o879-901i913-930o
IPI00009885	FKBP11 FK506-binding protein 11 precursor	Enzymes	5.2.1	Valid	1	Y	n7-18c25/26o155-177i	1	128-150	1	o130-152i
IPI00328161	FKBP8 FK506-binding protein 8	Enzymes	5.2.1	Valid	1	0	o389-411i	1	389-410	1	o391-410i
IPI00798153	DCT Tyrosinase-related protein 2	Enzymes	5.3.3	Valid	1	Y	n4-15c23/24o502-526i	1	483-505	1	o481-503i
IPI00008599	EBP 3-beta-hydroxysteroid-Delta	Enzymes	5.3.3	Valid	5	0	o29-54i66-87o123-141i148-168o183-205i	5	34-56,68-90,117-139,148-170,185-207	5	o29-51i64-86o117-139i146-168o183-205i
IPI00064193	TXNDC10 Isoform 1 of Protein disulfide-isomerase TXNDC10 precursor	Enzymes	5.3.4	Valid	1	Y	n8-19c24/25o375-397i	0	0	1	o350-372i
IPI00297858	PTGES Prostaglandin E synthase	Enzymes	5.3.99	Valid	3	0	o12-33i76-92o98-118i	4	12-34,73-95,99-120,129-151	2	o10-32i79-101o
IPI00788599	TBXAS1 thromboxane A synthase 1 (platelet, cytochrome P450, family 5, subfamily A) isoform TXS-I	Enzymes	5.3.99	Valid	2	0	o12-32i226-244o	2	12-34,222-244	0	o
IPI00012728	ACSL1 Isoform 1 of Long-chain-fatty-acid--CoA ligase 1	Enzymes	6.2.1	Valid	1	0	i21-45o	0	0	1	i21-43o
IPI00031397	ACSL3 Long-chain-fatty-acid--CoA ligase 3	Enzymes	6.2.1	Valid	1	0	i21-44o	2	20-42,177-199	1	i21-43o
IPI00029737	ACSL4 Isoform Long of Long-chain-fatty-acid--CoA ligase 4	Enzymes	6.2.1	Valid	1	0	i7-32o	1	40055	1	i12-34o
IPI00401990	ACSL5 acyl-CoA synthetase long-chain family member 5 isoform a	Enzymes	6.2.1	Valid	2	0	o47-65i72-89o	1	57-79	2	o43-65i72-89o
IPI00218718	ACSL6 acyl-CoA synthetase long-chain family member 6 isoform b	Enzymes	6.2.1	Valid	2	0	o6-25i46-69o	2	3-25,50-72	2	o4-23i46-68o
IPI00006937	UBE2J1 Ubiquitin-conjugating enzyme E2 J1	Enzymes	6.3.2	Valid	1	0	o285-303i	1	287-304	1	i286-308o
IPI00514050	UBE2J2 ubiquitin conjugating enzyme E2, J2 isoform 1	Enzymes	6.3.2	Valid	1	0	o244-265i	1	242-264	1	i243-265o
IPI00160384	DLK1 Isoform Long of Delta-like protein precursor	Miscellaneous	Ligand;Delta	Valid	1	Y	n6-17c23/24o307-328i	1	282-304	1	o282-304i
IPI00028381	DLK2 Isoform 1 of Delta-like protein 2 precursor	Miscellaneous	Ligand;Delta	Valid	1	Y	n7-18c26/27o307-329i	1	280-302	1	o281-303i
IPI00413521	DLL1 Delta-like protein 1 precursor	Miscellaneous	Ligand;Delta	Valid	1	Y	n5-16c21/22o545-569i	1	525-547	1	o524-546i
IPI00021010	DLL3 Delta-like protein 3 precursor	Miscellaneous	Ligand;Delta	Valid	1	Y	n9-21c26/27o491-513i	2	411-432,467-489	1	o465-487i
IPI00015994	DLL4 Delta-like protein 4 precursor	Miscellaneous	Ligand;Delta	Valid	1	Y	n8-19c24/25o527-552i	1	507-529	1	o505-527i
IPI00024307	EFNB1 Ephrin-B1 precursor	Miscellaneous	Ligand;EphB	Valid	1	Y	n13-24c29/30o238-263i	1	210-232	1	o212-234i
IPI00005126	EFNB2 Ephrin-B2 precursor	Miscellaneous	Ligand;EphB	Valid	1	Y	n12-20c25/26o225-250i	1	201-223	1	o203-225i
IPI00019501	EFNB3 Ephrin-B3 precursor	Miscellaneous	Ligand;EphB	Valid	1	Y	n13-24c29/30o227-251i	1	198-219	1	o196-218i
IPI00873799	CD200 Uncharacterized protein CD200 (Fragment)	Miscellaneous	Ligand;IG_Ligand	Valid	2	0	i64-83o284-310i	2	65-87,285-307	1	o288-310i
IPI00159048	CRTAM Isoform 1 of Cytotoxic and regulatory T-cell molecule precursor	Miscellaneous	Ligand;IG_Ligand	Valid	1	Y	n5-12c17/18o288-310i	1	270-292	1	o271-293i
IPI00794528	- 146 kDa protein	Miscellaneous	Ligand;Jagged	Valid	1	0	o1216-1239i	1	1216-1237	1	o1217-1239i
IPI00099650	JAG1 Protein jagged-1 precursor	Miscellaneous	Ligand;Jagged	Valid	1	Y	n14-24c30/31o1068-1093i	1	1038-1060	1	o1039-1061i
IPI00646225	HLA-A	Miscellaneous	Ligand;MHC	Valid	1	Y	n8-19c24/25o306-330i	1	283-305	1	o284-306i
IPI00827612	HLA-B	Miscellaneous	Ligand;MHC	Valid	1	Y	n8-19c24/25o306-330i	1	283-305	1	o282-304i
IPI00743716	HLA-C	Miscellaneous	Ligand;MHC	Valid	1	Y	n8-19c24/25o306-331i	1	284-306	1	o281-303i
IPI00291924	HLA-DMA	Miscellaneous	Ligand;MHC	Valid	1	Y	n10-21c26/27o234-254i	1	206-228	1	o206-228i
IPI00000793	HLA-DMB	Miscellaneous	Ligand;MHC	Valid	1	Y	n2-13c17/18o219-240i	1	202-223	1	o202-221i
IPI00026244	HLA-DOA	Miscellaneous	Ligand;MHC	Valid	1	Y	n7-18c25/26o222-245i	1	196-218	1	i198-220o
IPI00010410	HLA-DOB	Miscellaneous	Ligand;MHC	Valid	1	0	o225-245i	2	1-23,226-248	1	o225-247i
IPI00021711	HLA-DPA1	Miscellaneous	Ligand;MHC	Valid	1	Y	n12-26c34/35o227-245i	1	190-212	1	i189-211o
IPI00103082	HLA-DPB1	Miscellaneous	Ligand;MHC	Valid	1	Y	n13-24c29/30o227-246i	1	197-218	1	o197-216i
IPI00785180	HLA-DQA1	Miscellaneous	Ligand;MHC	Valid	1	0	o199-217i	1	196-218	1	o195-217i
IPI00005172	HLA-DQA2	Miscellaneous	Ligand;MHC	Valid	1	Y	n6-17c23/24o222-240i	1	197-219	1	o195-217i
IPI00640031	HLA-DQB1	Miscellaneous	Ligand;MHC	Valid	1	Y	n15-25c30/31o231-251i	0	0	1	o202-221i
IPI00218637	HLA-DQB2	Miscellaneous	Ligand;MHC	Valid	1	Y	n12-23c32/33o230-250i	1	197-219	1	o199-218i
IPI00877774	HLA-DQB3	Miscellaneous	Ligand;MHC	Valid	0	0	o	0	0	0	o
IPI00005171	HLA-DRA	Miscellaneous	Ligand;MHC	Valid	1	Y	n6-17c25/26o221-242i	1	193-215	1	o192-214i
IPI00747116	HLA-DRB1	Miscellaneous	Ligand;MHC	Valid	1	Y	n11-22c29/30o228-250i	1	198-219	1	i199-221o
IPI00005182	HLA-DRB3	Miscellaneous	Ligand;MHC	Valid	1	Y	n11-22c29/30o228-250i	1	198-219	1	o199-221i
IPI00746667	HLA-DRB4	Miscellaneous	Ligand;MHC	Valid	1	Y	n11-22c29/30o228-250i	1	198-219	1	i199-221o
IPI00107714	HLA-DRB5	Miscellaneous	Ligand;MHC	Valid	1	Y	n15-22c29/30o228-250i	1	199-220	1	i199-221o
IPI00830076	HLA-E	Miscellaneous	Ligand;MHC	Valid	1	Y	n5-16c21/22o305-329i	1	283-305	1	o284-306i
IPI00646822	HLA-F	Miscellaneous	Ligand;MHC	Valid	1	Y	n6-16c21/22o305-329i	1	283-305	1	o284-306i
IPI00015988	HLA-G	Miscellaneous	Ligand;MHC	Valid	1	Y	n8-19c24/25o308-332i	1	283-305	1	o286-308i
IPI00646595	MICA	Miscellaneous	Ligand;MHC	Valid	1	Y	n3-14c22/23o310-328i	1	295-317	1	o292-314i
IPI00640150	MICB	Miscellaneous	Ligand;MHC	Valid	1	Y	n6-17c22/23o310-328i	1	290-309	0	o
IPI00307328	NLGN1 Isoform 1 of Neuroligin-1 precursor	Miscellaneous	Ligand;Neuroligin	Valid	1	0	o693-716i	2	21-43,693-714	1	o694-716i
IPI00176424	NLGN2 Neuroligin-2 precursor	Miscellaneous	Ligand;Neuroligin	Valid	1	Y	n3-11c16/17o676-699i	1	660-681	1	o661-683i
IPI00002307	NLGN3 Isoform 1 of Neuroligin-3 precursor	Miscellaneous	Ligand;Neuroligin	Valid	1	Y	n22-33c38/39o708-731i	1	670-691	1	o670-692i
IPI00472566	NLGN4X Isoform 2 of Neuroligin-4, X-linked precursor	Miscellaneous	Ligand;Neuroligin	Valid	1	Y	n6-21c33/34o695-718i	1	662-683	1	o662-684i
IPI00643159	NLGN4Y Uncharacterized protein NLGN4Y	Miscellaneous	Ligand;Neuroligin	Valid	1	Y	n6-21c33/34o732-755i	1	699-720	1	o699-721i
IPI00154722	RAET1E Isoform 1 of NKG2D ligand 4 precursor	Miscellaneous	Ligand;NKG2DL	Valid	1	Y	n13-24c32/33o227-248i	1	193-214	1	o194-216i
IPI00433027	RAET1G Isoform 1 of Retinoic acid early transcript 1G protein precursor	Miscellaneous	Ligand;NKG2DL	Valid	1	Y	n8-19c28/29o224-242i	1	196-218	0	o
IPI00018861	ULBP1 NKG2D ligand 1 precursor	Miscellaneous	Ligand;NKG2DL	Valid	1	Y	n8-19c25/26o222-242i	0	0	1	o201-218i
IPI00018860	ULBP2 NKG2D ligand 2 precursor	Miscellaneous	Ligand;NKG2DL	Valid	1	Y	n9-20c28/29o224-243i	1	197-218	1	o195-217i
IPI00149097	SEMA4A Semaphorin-4A precursor	Miscellaneous	Ligand;Semaphorins	Valid	1	Y	n13-26c31/32o680-704i	1	648-670	1	o650-672i
IPI00419724	SEMA4B semaphorin 4B precursor	Miscellaneous	Ligand;Semaphorins	Valid	1	Y	n25-35c43/44o718-738i	1	673-695	1	o674-696i
IPI00073763	SEMA4C Semaphorin-4C precursor	Miscellaneous	Ligand;Semaphorins	Valid	1	Y	n5-15c20/21o664-686i	3	580-597,615-636,641-663	1	o644-666i
IPI00023807	SEMA4D Semaphorin-4D precursor	Miscellaneous	Ligand;Semaphorins	Valid	1	Y	n10-18c23/24o735-756i	1	711-733	1	o711-733i
IPI00032914	SEMA4F Isoform Long of Semaphorin-4F precursor	Miscellaneous	Ligand;Semaphorins	Valid	1	Y	n17-28c34/35o659-680i	0	0	1	o625-647i
IPI00478294	SEMA4G semaphorin 4G	Miscellaneous	Ligand;Semaphorins	Valid	1	Y	n5-13c17/18o680-706i	1	664-686	1	o667-689i
IPI00013880	SEMA5A Semaphorin-5A precursor	Miscellaneous	Ligand;Semaphorins	Valid	1	Y	n3-14c22/23o968-990i	1	946-968	1	o949-971i
IPI00395376	SEMA5B Isoform 1 of Semaphorin-5B	Miscellaneous	Ligand;Semaphorins	Valid	1	0	o1034-1057i	0	0	1	o1035-1057i
IPI00002211	SEMA6A Isoform 2 of Semaphorin-6A precursor	Miscellaneous	Ligand;Semaphorins	Valid	1	Y	n5-16c21/22o662-690i	2	37-59,645-667	1	o644-666i
IPI00295525	SEMA6B Isoform 1 of Semaphorin-6B precursor	Miscellaneous	Ligand;Semaphorins	Valid	1	Y	n12-20c25/26o604-624i	0	0	1	o577-599i
IPI00023643	SEMA6C Sema domain, transmembrane domain (TM), and cytoplasmic domain, (Semaphorin) 6C	Miscellaneous	Ligand;Semaphorins	Valid	1	Y	n10-19c24/25o637-661i	1	613-635	0	o
IPI00178302	SEMA6D Isoform 4 of Semaphorin-6D precursor	Miscellaneous	Ligand;Semaphorins	Valid	1	Y	n3-13c20/21o663-686i	1	643-665	1	o644-666i
IPI00013210	BTN1A1 Butyrophilin subfamily 1 member A1 precursor	Miscellaneous	Other;Butyrophylin	Valid	1	Y	n12-21c26/27o246-272i	1	221-243	1	o219-241i
IPI00215967	BTN2A1 Isoform 2 of Butyrophilin subfamily 2 member A1 precursor	Miscellaneous	Other;Butyrophylin	Valid	1	Y	n13-23c28/29o249-269i	1	219-241	1	o220-242i
IPI00013576	BTN2A2 Isoform 1 of Butyrophilin subfamily 2 member A2 precursor	Miscellaneous	Other;Butyrophylin	Valid	1	Y	n15-27c32/33o251-284i	2	184-201,226-248	1	o232-254i
IPI00031464	BTN2A3 Butyrophilin subfamily 2 member A3 precursor	Miscellaneous	Other;Butyrophylin	Valid	1	Y	n13-23c27/28o247-267i	1	213-235	1	o219-241i
IPI00383474	BTN3A1 Isoform 1 of Butyrophilin subfamily 3 member A1 precursor	Miscellaneous	Other;Butyrophylin	Valid	1	Y	n6-24c42/43o248-271i	0	0	1	o207-229i
IPI00099583	BTN3A2 Butyrophilin subfamily 3 member A2 precursor	Miscellaneous	Other;Butyrophylin	Valid	1	Y	n6-24c29/30o248-271i	0	0	1	o219-241i
IPI00012977	BTN3A3 Butyrophilin subfamily 3 member A3 precursor	Miscellaneous	Other;Butyrophylin	Valid	1	Y	n6-24c29/30o248-271i	0	0	1	o219-241i
IPI00645210	BTNL2 Isoform 2 of Butyrophilin-like protein 2	Miscellaneous	Other;Butyrophylin	Valid	2	0	o6-23i365-383o	2	2-23,363-383	1	o364-383i
IPI00419727	BTNL3 Isoform 1 of Butyrophilin-like protein 3 precursor	Miscellaneous	Other;Butyrophylin	Valid	1	Y	n2-12c17/18o235-259i	2	116-138,220-242	1	o220-242i
IPI00432378	BTNL8 Isoform 1 of Butyrophilin-like protein 8 precursor	Miscellaneous	Other;Butyrophylin	Valid	1	Y	n2-12c17/18o239-258i	1	220-242	0	o
IPI00166469	BTNL9 Uncharacterized protein BTNL9	Miscellaneous	Other;Butyrophylin	Valid	1	0	o258-277i	3	13-35,221-243,256-277	1	o258-277i
IPI00793688	CD276 60 kDa protein	Miscellaneous	Other;Butyrophylin	Valid	1	Y	n14-25c30/31o466-489i	2	4-26,436-458	1	o436-458i
IPI00872004	CD86 38 kDa protein	Miscellaneous	Other;Butyrophylin	Valid	1	Y	n8-19c23/24o246-268i	1	223-244	1	o223-245i
IPI00044556	ERMAP Erythroid membrane-associated protein precursor	Miscellaneous	Other;Butyrophylin	Valid	1	Y	n10-21c29/30o155-177i	2	7-29,127-148	1	o126-148i
IPI00026633	HHLA2 HERV-H LTR-associating protein 2 precursor	Miscellaneous	Other;Butyrophylin	Valid	1	Y	n6-17c22/23o347-368i	1	325-347	1	o324-343i
IPI00790218	ICOSLG Uncharacterized protein ICOSLG	Miscellaneous	Other;Butyrophylin	Valid	1	Y	n3-13c18/19o254-277i	1	237-259	1	o236-258i
IPI00302614	VTCN1 V-set domain containing T cell activation inhibitor 1	Miscellaneous	Other;Butyrophylin	Valid	2	0	o15-34i257-276o	2	9-31,263-285	2	o15-34i261-283o
IPI00027219	CKLF Isoform CKLF2 of Chemokine-like factor	Miscellaneous	Other;CMTM	Invalid	4	0	i21-39o45-65i77-100o106-129i	4	21-43,46-68,76-98,108-129	4	i21-40o45-67i74-96o106-128i
IPI00328165	CMTM1;CKLF chemokine-like factor superfamily 1 isoform 13	Miscellaneous	Other;CMTM	Valid	4	0	i137-157o163-184i196-218o224-247i	4	138-160,165-187,195-216,227-249	4	o133-155i162-184o194-216i225-247o
IPI00152170	CMTM2 CKLF-like MARVEL transmembrane domain-containing protein 2	Miscellaneous	Other;CMTM	Valid	4	0	i92-110o116-135i142-166o178-198i	4	83-105,113-135,145-167,176-198	3	i113-135o150-169i176-198o
IPI00043490	CMTM3 Isoform 1 of CKLF-like MARVEL transmembrane domain-containing protein 3	Miscellaneous	Other;CMTM	Valid	3	0	o53-83i103-125o131-151i	4	20-41,56-78,99-121,131-153	3	o61-83i103-122o132-151i
IPI00293848	CMTM4 Isoform 1 of CKLF-like MARVEL transmembrane domain-containing protein 4	Miscellaneous	Other;CMTM	Valid	4	0	i59-77o83-111i123-145o151-172i	4	58-80,87-109,120-142,153-174	4	i59-77o87-109i121-143o148-170i
IPI00375373	CMTM5 Isoform 1 of CKLF-like MARVEL transmembrane domain-containing protein 5	Miscellaneous	Other;CMTM	Valid	4	0	i44-77o133-154i161-180o186-206i	4	48-70,124-146,160-181,186-208	4	i35-52o56-78i162-181o186-203i
IPI00015801	CMTM6 CKLF-like MARVEL transmembrane domain-containing protein 6	Miscellaneous	Other;CMTM	Valid	4	0	i46-71o77-95i107-125o137-157i	4	43-65,72-94,108-126,134-156	3	o68-90i107-125o135-157i
IPI00062343	CMTM7 CKLF-like MARVEL transmembrane domain-containing protein 7	Miscellaneous	Other;CMTM	Valid	4	0	o45-63i75-93o113-132i139-162o	4	45-67,80-102,111-132,138-160	4	i46-68o78-100i113-130o140-162i
IPI00293878	CMTM8 CKLF-like MARVEL transmembrane domain-containing protein 8	Miscellaneous	Other;CMTM	Valid	4	0	i40-59o71-92i104-122o142-167i	4	38-60,70-92,106-128,139-161	4	i40-59o69-91i103-125o145-167i
IPI00014400	DNAJB12 DnaJ homolog subfamily B member 12	Miscellaneous	Other;DnaJ	Valid	1	0	i242-267o	1	243-265	1	i242-264o
IPI00178504	DNAJB14 Isoform 1 of DnaJ homolog subfamily B member 14	Miscellaneous	Other;DnaJ	Valid	1	0	o249-270i	1	249-271	0	o
IPI00074870	DNAJC1 DnaJ homolog subfamily C member 1	Miscellaneous	Other;DnaJ	Valid	2	0	o31-48i154-174o	2	31-53,152-174	1	i153-175o
IPI00158847	DNAJC14 DnaJ homolog subfamily C member 14	Miscellaneous	Other;DnaJ	Valid	3	0	o252-274i286-306o326-349i	3	250-272,293-315,324-346	2	o298-320i327-349o
IPI00001649	DNAJC15 DnaJ homolog subfamily C member 15	Miscellaneous	Other;DnaJ	Valid	1	0	o36-58i	1	36-58	1	i36-58o
IPI00006433	DNAJC16 Isoform 1 of DnaJ homolog subfamily C member 16 precursor	Miscellaneous	Other;DnaJ	Valid	1	Y	n12-20c25/26o536-559i	1	512-534	0	o
IPI00025510	DNAJC18 DnaJ homolog subfamily C member 18	Miscellaneous	Other;DnaJ	Valid	1	0	o228-249i	1	227-249	0	o
IPI00792166	DNAJC19 3 kDa protein	Miscellaneous	Other;DnaJ	Invalid	1	0	o6-26i	1	39896	1	o4-26i
IPI00867696	DNAJC4 DNAJC4 protein (Fragment)	Miscellaneous	Other;DnaJ	Valid	1	0	o157-176i	0	0	1	o157-176i
IPI00166797	FLJ13236 Putative uncharacterized protein FLJ13236	Miscellaneous	Other;DnaJ	Valid	7	0	o6-25i32-50o79-98i105-124o144-161i182-201o221-240i	7	3-25,35-57,80-102,106-128,140-161,182-204,221-243	7	o4-26i31-50o81-103i105-124o139-161i186-208o218-240i
IPI00027909	GNG10;bA16L21.2.1 Novel protein containing a DnaJ domain	Miscellaneous	Other;DnaJ	Valid	2	Y	n22-33c38/39o150-168i244-263o	2	107-129,204-226	2	i112-129o206-225i
IPI00157375	WBSCR18 Williams-Beuren syndrome chromosomal region 18 protein	Miscellaneous	Other;DnaJ	Valid	1	0	i206-225o	1	209-226	1	i208-225o
IPI00298724	- CDNA FLJ16377 fis, clone TKIDN2012771, weakly similar to DPY-19 PROTEIN	Miscellaneous	Other;DPY19	Valid	8	0	i52-76o82-104i111-129o149-170i182-199o205-221i233-253o299-319i	4	61-83,110-131,144-166,181-203	4	i52-74o153-175i182-204o297-319i
IPI00007461	DPY19L1 Isoform 1 of Protein dpy-19 homolog 1	Miscellaneous	Other;DPY19	Valid	10	0	i156-177o215-231i236-254o260-279i286-303o309-325i337-357o410-427i451-471o491-514i	9	153-175,214-236,250-272,286-308,311-333,335-357,409-431,458-480,495-517	10	i66-88o159-181i186-208o255-277i286-303o307-324i337-359o409-428i449-471o491-513i
IPI00065441	DPY19L2 Protein dpy-19 homolog 2	Miscellaneous	Other;DPY19	Valid	12	0	i109-128o153-173i193-213o260-283i303-321o341-360i372-389o395-411i423-443o492-509i536-554o560-581i	7	107-129,196-218,242-264,268-290,300-321,334-356,371-393	9	i110-127o193-215i243-265o269-286i299-321o341-363i372-394o487-509i530-552o
IPI00433420	DPY19L2P1 Protein dpy-19 homolog 2-like	Miscellaneous	Other;DPY19	Valid	1	0	i104-123o	0	0	2	i146-168o188-210i
IPI00410211	DPY19L3 Isoform 1 of Protein dpy-19 homolog 3	Miscellaneous	Other;DPY19	Valid	11	0	i44-66o156-174i179-195o215-232i244-270o290-323i344-362o418-441i462-481o487-509i521-540o	11	44-66,132-154,156-178,213-235,238-260,265-287,299-321,341-362,418-440,472-494,520-542	11	i44-66o171-193i214-231o241-258i270-292o302-324i344-362o415-437i464-483o487-509i522-544o
IPI00334281	DPY19L4 Protein dpy-19 homolog 4	Miscellaneous	Other;DPY19	Valid	12	0	o52-73i161-178o184-202i222-240o260-280i292-310o316-337i349-370o422-441i466-483o489-511i523-542o	9	161-183,188-210,267-289,303-325,345-367,420-441,474-496,520-542,573-595	10	o52-74i157-176o180-202i247-269o315-337i349-371o419-441i466-483o488-510i523-542o
IPI00795736	- Fer-1-like 4	Miscellaneous	Other;Ferlin	Valid	2	0	o1738-1754i1761-1780o	1	1757-1779	1	o1758-1780i
IPI00020210	DYSF Dysferlin_v1	Miscellaneous	Other;Ferlin	Valid	1	0	o2046-2068i	1	2046-2068	1	o2046-2068i
IPI00021048	FER1L3 Isoform 1 of Myoferlin	Miscellaneous	Other;Ferlin	Valid	1	0	o2026-2048i	1	2026-2048	1	o2026-2048i
IPI00883989	FER1L5 fer-1-like 5 isoform 2	Miscellaneous	Other;Ferlin	Valid	1	0	o1994-2016i	1	1997-2019	1	o1998-2017i
IPI00333405	FER1L6 fer-1-like 6	Miscellaneous	Other;Ferlin	Valid	1	0	o1824-1843i	1	1828-1850	1	o1824-1846i
IPI00375559	OTOF Isoform 1 of Otoferlin	Miscellaneous	Other;Ferlin	Valid	1	0	o1962-1984i	1	1969-1991	1	o1969-1991i
IPI00169267	ARL6IP2 Isoform 1 of Atlastin-2	Miscellaneous	Other;GBP	Valid	2	0	i468-488o500-521i	2	475-497,501-523	2	o475-497i499-521o
IPI00845461	ATL3 Isoform 2 of Atlastin-3	Miscellaneous	Other;GBP	Valid	2	0	i472-492o498-517i	2	471-493,497-519	2	i472-491o495-517i
IPI00028564	GBP1 Interferon-induced guanylate-binding protein 1	Miscellaneous	Other;GBP	Valid	2	0	o27-47i114-131o	1	28-50	0	o
IPI00848358	GBP2 GBP2 protein	Miscellaneous	Other;GBP	Valid	2	0	o27-47i114-131o	2	28-50,115-137	0	o
IPI00798277	GBP3 guanylate binding protein 3	Miscellaneous	Other;GBP	Valid	2	0	o27-47i114-131o	1	28-50	0	o
IPI00298353	GBP7 Guanylate-binding protein 7	Miscellaneous	Other;GBP	Valid	2	0	o30-47i114-131o	1	28-50	0	o
IPI00373946	SPG3A Uncharacterized protein SPG3A	Miscellaneous	Other;GBP	Valid	2	0	i449-467o473-494i	2	447-469,474-495	2	i449-468o472-494i
IPI00446290	- CDNA FLJ42349 fis, clone UTERU2004688	Miscellaneous	Other;HERV1	Invalid	2	0	o59-77i251-270o	1	252-274	1	o251-273i
IPI00384217	- Envelope glycoprotein	Miscellaneous	Other;HERV1	Invalid	1	Y	n4-15c20/21o617-639i	2	584-606,611-633	1	o597-619i
IPI00655760	- Envelope polyprotein	Miscellaneous	Other;HERV1	Invalid	2	0	i34-56o600-622i	2	34-56,593-615	2	i34-56o592-614i
IPI00290792	- Envelope protein (Fragment)	Miscellaneous	Other;HERV1	Invalid	1	0	i113-133o	0	0	1	i113-135o
IPI00045955	- Envelope protein (Fragment)	Miscellaneous	Other;HERV1	Invalid	0	0	o	3	49-71,82-104,110-132	2	i55-74o112-134i
IPI00046633	- HERV-F(c)1_Xq21.33 provirus ancestral Env polyprotein precursor	Miscellaneous	Other;HERV1	Invalid	1	Y	n7-17c22/23o522-543i	1	497-519	1	o496-518i
IPI00409652	- HERV-F(c)2_7q36.2 provirus ancestral Env polyprotein	Miscellaneous	Other;HERV1	Invalid	1	0	o411-432i	1	411-433	0	o
IPI00400837	- HERV-H_2q24.1 provirus ancestral Env polyprotein precursor	Miscellaneous	Other;HERV1	Invalid	3	0	o15-33i388-414o514-539i	3	12-34,56-78,521-543	2	i20-42o518-540i
IPI00400839	- HERV-H_2q24.3 provirus ancestral Env polyprotein precursor	Miscellaneous	Other;HERV1	Invalid	1	Y	n17-27c35/36o519-544i	0	0	1	o487-509i
IPI00400838	- HERV-H_3q26 provirus ancestral Env polyprotein precursor	Miscellaneous	Other;HERV1	Invalid	1	Y	n19-29c33/34o519-539i	0	0	1	o489-511i
IPI00401451	- HERV-R	Miscellaneous	Other;HERV1	Invalid	1	0	o448-472i	0	0	1	o452-474i
IPI00002191	- Putative uncharacterized protein FLJ12684	Miscellaneous	Other;HERV1	Invalid	1	Y	n8-20c24/25o490-509i	1	463-485	1	o466-488i
IPI00329525	ERVWE1 HERV-W_7q21.2 provirus ancestral Env polyprotein precursor	Miscellaneous	Other;HERV1	Valid	3	Y	n7-14c20/21o259-280i320-340o447-473i	1	430-452	2	i298-320o435-457i
IPI00177027	FLJ32214 FLJ32214 protein	Miscellaneous	Other;HERV1	Invalid	1	0	i171-192o	1	303-325	1	i171-193o
IPI00398064	HERV-FRD HERV-FRD_6p24.1 provirus ancestral Env polyprotein precursor	Miscellaneous	Other;HERV1	Invalid	3	Y	n3-10c15/16o109-129i354-374o479-507i	1	470-492	2	o337-359i464-486o
IPI00414885	ZNF571 HERV-T_19q13.11 provirus ancestral Env polyprotein precursor	Miscellaneous	Other;HERV1	Invalid	3	0	o20-36i442-464o571-597i	2	16-38,575-597	1	o575-597i
IPI00872007	- Envelope glycoprotein	Miscellaneous	Other;HERV2	Invalid	1	0	i354-379o	1	356-378	1	o355-377i
IPI00015800	- HERV-K_16p3.3 provirus ancestral Env polyprotein	Miscellaneous	Other;HERV2	Invalid	2	0	i290-315o460-479i	2	294-316,458-480	2	i290-312o457-479i
IPI00412395	- HERV-K_1q23.3 provirus ancestral Env polyprotein	Miscellaneous	Other;HERV2	Invalid	2	0	i355-380o526-544i	2	357-379,525-547	2	i355-377o522-544i
IPI00413152	- HERV-K_5q13.3 provirus ancestral Env polyprotein precursor	Miscellaneous	Other;HERV2	Invalid	1	0	i77-104o	1	73-95	1	i77-99o
IPI00418129	- HERV-K_5q33.3 provirus ancestral Env polyprotein	Miscellaneous	Other;HERV2	Invalid	2	0	i354-379o521-543i	2	356-378,524-546	2	i354-376o521-543i
IPI00856047	ERVK6 Envelope glycoprotein	Miscellaneous	Other;HERV2	Invalid	1	0	i355-380o	1	357-379	1	o356-378i
IPI00414890	ERVK6 HERV-K_22q11.21 provirus ancestral Env polyprotein	Miscellaneous	Other;HERV2	Invalid	2	0	i355-380o522-544i	2	357-379,525-547	2	i355-377o522-544i
IPI00414900	- HERV-K_11q22.1 provirus ancestral Env polyprotein precursor	Miscellaneous	Other;HERV3	Invalid	2	0	i466-491o633-655i	3	73-95,468-490,636-658	2	i466-488o633-655i
IPI00414889	- HERV-K_12q14.1 provirus ancestral Env polyprotein precursor	Miscellaneous	Other;HERV3	Invalid	2	0	i465-490o632-654i	2	468-490,635-657	2	i465-487o632-654i
IPI00411829	- HERV-K_19p13.11 provirus ancestral Env polyprotein precursor	Miscellaneous	Other;HERV3	Invalid	2	0	i466-491o633-655i	3	73-95,468-490,636-658	2	i466-488o633-655i
IPI00413936	- HERV-K_19q12 provirus ancestral Env polyprotein precursor	Miscellaneous	Other;HERV3	Invalid	2	0	i466-491o633-655i	3	73-95,468-490,636-658	2	i466-488o633-655i
IPI00413151	- HERV-K_6q14.1 provirus ancestral Env polyprotein precursor	Miscellaneous	Other;HERV3	Invalid	2	0	i465-490o632-654i	2	467-489,635-657	2	i465-487o632-654i
IPI00411828	- HERV-K_8p23.1 provirus ancestral Env polyprotein precursor	Miscellaneous	Other;HERV3	Invalid	2	0	i466-491o633-655i	3	74-96,468-490,636-658	2	i466-488o633-655i
IPI00878971	- 14 kDa protein	Miscellaneous	Other;IFITM	Invalid	2	0	o37-59i90-111o	2	39-60,87-109	2	o37-59i89-111o
IPI00792285	- Uncharacterized protein ENSP00000382483	Miscellaneous	Other;IFITM	Invalid	2	0	o58-80i108-129o	2	60-81,108-130	2	o58-80i107-129o
IPI00300620	IFITM1 Interferon-induced transmembrane protein 1	Miscellaneous	Other;IFITM	Valid	2	0	o37-59i87-115o	2	39-60,91-113	2	o37-59i85-107o
IPI00008922	IFITM2 Interferon-induced transmembrane protein 2	Miscellaneous	Other;IFITM	Valid	2	0	o57-79i107-127o	2	59-80,106-128	2	o57-79i105-127o
IPI00303726	IFITM3 Interferon-induced transmembrane protein 3	Miscellaneous	Other;IFITM	Valid	2	0	o58-80i108-132o	2	60-81,107-129	2	o58-80i106-128o
IPI00375820	IFITM5 Interferon-induced transmembrane protein 5	Miscellaneous	Other;IFITM	Invalid	2	0	o37-59i85-112o	2	38-60,89-111	2	o37-59i87-109o
IPI00328520	PRRT2 Isoform 2 of Proline-rich transmembrane protein 2	Miscellaneous	Other;IFITM	Valid	3	0	i268-292o312-334i355-378o	3	271-293,312-334,353-375	2	o268-290i315-337o
IPI00217491	TUSC5 Tumor suppressor candidate 5	Miscellaneous	Other;IFITM	Invalid	2	0	o104-130i151-174o	2	106-128,149-171	2	o106-128i148-170o
IPI00019462	LASS1;GDF1 Isoform 1 of LAG1 longevity assurance homolog 1	Miscellaneous	Other;LASS	Valid	5	0	o60-82i103-121o177-196i235-258o278-300i	3	184-206,244-266,285-307	5	i106-128o148-169i176-198o237-259i280-302o
IPI00642378	LASS2 cDNA FLJ75329, highly similar to Homo sapiens LAG1 longevity assurance homolog 2 (S. cerevisiae), transcript variant 2, mRNA	Miscellaneous	Other;LASS	Valid	6	0	o65-88i160-180o200-218i230-249o284-311i323-344o	5	64-86,158-180,227-249,285-307,320-342	5	o66-88i156-175o230-249i283-305o320-342i
IPI00216667	LASS3 Similar to LAG1 longevity assurance homolog 2	Miscellaneous	Other;LASS	Valid	7	0	o48-67i146-165o190-209i216-239o264-283i288-306o312-334i	4	146-168,215-237,276-298,307-329	4	i146-165o190-209i274-296o311-333i
IPI00002225	LASS4 LAG1 longevity assurance homolog 4	Miscellaneous	Other;LASS	Valid	5	0	o39-56i140-160o180-199i260-280o300-328i	5	134-155,179-201,206-228,261-283,308-330	5	o39-56i140-162o177-199i264-286o301-323i
IPI00166833	LASS5 LAG1 longevity assurance homolog 5	Miscellaneous	Other;LASS	Valid	7	0	o46-64i148-168o188-207i214-233o239-260i272-291o311-336i	6	1-19,45-67,144-166,213-235,275-297,317-339	5	o47-64i147-169o214-233i272-294o309-331i
IPI00795030	LASS6 LASS6 protein	Miscellaneous	Other;LASS	Valid	7	0	o38-55i141-160o180-198i205-224o230-248i260-282o302-323i	4	35-57,205-227,264-286,305-327	5	o38-55i178-197o207-224i262-284o299-321i
IPI00219111	TRAM1 Translocation-associated membrane protein 1	Miscellaneous	Other;LASS	Valid	8	0	i26-51o83-102i123-147o167-185i197-214o220-240i252-274o294-316i	9	13-35,39-61,76-98,126-148,159-181,193-215,218-240,253-275,292-314	8	i30-52o80-102i125-147o167-185i197-214o218-240i252-274o294-316i
IPI00296199	TRAM1L1 Translocation-associated membrane protein 1-like 1	Miscellaneous	Other;LASS	Valid	8	0	i20-40o83-102i123-141o167-185i197-214o220-241i253-278o298-320i	7	24-46,77-99,127-149,163-185,193-215,220-241,253-275	8	i26-48o80-102i122-141o168-185i197-215o220-242i249-271o298-320i
IPI00014218	TRAM2 Translocation-associated membrane protein 2	Miscellaneous	Other;LASS	Valid	8	0	i21-39o78-97i118-142o162-180i192-209o215-235i247-269o289-311i	7	29-51,73-95,118-140,156-178,195-217,248-270,286-308	7	i29-51o75-97i118-140o155-174i194-216o247-269i289-311o
IPI00252944	- 57 kDa protein	Miscellaneous	Other;LRRC	Invalid	1	0	o292-314i	2	12-34,291-313	1	o292-314i
IPI00816324	- 70 kDa protein	Miscellaneous	Other;LRRC	Valid	3	0	o6-25i167-184o526-546i	2	1-23,526-548	1	o529-546i
IPI00410140	AMIGO1 Amphoterin-induced protein 1 precursor	Miscellaneous	Other;LRRC	Valid	1	Y	n10-22c40/41o373-393i	1	332-354	1	o331-353i
IPI00238262	AMIGO2 Amphoterin-induced protein 2 precursor	Miscellaneous	Other;LRRC	Valid	1	0	o399-419i	2	9-31,398-420	1	o398-420i
IPI00552093	AMIGO3 Amphoterin-induced protein 3 precursor	Miscellaneous	Other;LRRC	Valid	1	Y	n3-14c19/20o384-403i	2	13-35,365-387	1	o364-386i
IPI00216345	C20orf75 Uncharacterized protein C20orf75 precursor	Miscellaneous	Other;LRRC	Valid	1	Y	n4-13c18/19o680-706i	1	665-687	1	o665-687i
IPI00248596	ELFN1 similar to slit homolog 1	Miscellaneous	Other;LRRC	Valid	1	Y	n8-19c27/28o393-415i	2	313-334,365-387	1	o366-388i
IPI00289849	ELFN2 Leucine-rich repeat and fibronectin type-III domain-containing protein 6 precursor	Miscellaneous	Other;LRRC	Valid	1	Y	n4-15c22/23o397-419i	1	374-396	1	o375-397i
IPI00291395	FLRT1 fibronectin leucine rich transmembrane protein 1	Miscellaneous	Other;LRRC	Valid	1	0	o553-578i	2	22-44,550-572	1	o556-578i
IPI00001633	FLRT2 Leucine-rich repeat transmembrane protein FLRT2 precursor	Miscellaneous	Other;LRRC	Valid	2	0	i12-30o541-564i	3	13-35,433-455,540-562	1	o542-564i
IPI00002320	FLRT3 Leucine-rich repeat transmembrane protein FLRT3 precursor	Miscellaneous	Other;LRRC	Valid	1	Y	n8-19c28/29o527-552i	1	501-523	1	o502-524i
IPI00748955	GP1BA platelet glycoprotein Ib alpha polypeptide precursor	Miscellaneous	Other;LRRC	Valid	1	Y	n3-10c16/17o518-542i	1	499-521	1	o504-526i
IPI00464990	GP1BB Glycoprotein Ib beta	Miscellaneous	Other;LRRC	Valid	1	0	o353-378i	2	26-44,353-375	1	o356-378i
IPI00027410	GP5 Platelet glycoprotein V precursor	Miscellaneous	Other;LRRC	Valid	1	Y	n4-14c18/19o522-544i	1	507-529	1	o504-526i
IPI00027502	GP9 Platelet glycoprotein IX precursor	Miscellaneous	Other;LRRC	Valid	1	Y	n3-11c16/17o148-171i	1	134-156	1	i131-153o
IPI00165975	ISLR2 Cysteine-rich flanking region, C-terminal domain containing protein	Miscellaneous	Other;LRRC	Valid	2	0	i36-57o630-658i	3	1-17,36-58,633-655	1	o631-653i
IPI00006556	KIAA0644 hypothetical protein LOC9865	Miscellaneous	Other;LRRC	Invalid	1	Y	n9-19c23/24o697-722i	1	673-695	1	o674-696i
IPI00465325	LINGO1 leucine-rich repeat neuronal 6A	Miscellaneous	Other;LRRC	Valid	1	Y	n19-31c36/37o557-582i	1	522-544	1	o524-546i
IPI00001120	LINGO2 CDNA FLJ31810 fis, clone NT2RI2009289, weakly similar to CARBOXYPEPTIDASE N 83 KD CHAIN	Miscellaneous	Other;LRRC	Valid	1	Y	n12-22c27/28o541-566i	1	514-536	1	o516-538i
IPI00376131	LINGO3 Similar to Leucine rich repeat neuronal 6C	Miscellaneous	Other;LRRC	Valid	1	0	o608-633i	2	80-102,603-625	1	o610-632i
IPI00258050	LINGO4 Leucine-rich repeat neuronal protein 6D	Miscellaneous	Other;LRRC	Valid	1	Y	n16-23c28/29o532-557i	1	506-528	1	o507-529i
IPI00470812	LOC339977 Putative uncharacterized protein DKFZp781E21107	Miscellaneous	Other;LRRC	Valid	2	0	o6-24i375-396o	2	3-25,375-397	2	o4-21i375-397o
IPI00457055	LOC441617 similar to trophoblast glycoprotein	Miscellaneous	Other;LRRC	Invalid	1	0	o504-524i	1	504-525	1	o502-524i
IPI00746770	LOC728129 similar to leucine rich repeat containing 3	Miscellaneous	Other;LRRC	Invalid	1	0	o221-243i	2	13-35,220-242	1	o221-243i
IPI00793456	LRFN1 leucine rich repeat and fibronectin type III domain containing 1	Miscellaneous	Other;LRRC	Valid	1	Y	n16-26c31/32o531-559i	2	12-33,504-526	1	o504-526i
IPI00008107	LRFN2 Leucine-rich repeat and fibronectin type-III domain-containing protein 2 precursor	Miscellaneous	Other;LRRC	Valid	1	Y	n4-15c20/21o529-555i	1	511-533	1	o513-535i
IPI00001577	LRFN3 Leucine-rich repeat and fibronectin type-III domain-containing protein 3 precursor	Miscellaneous	Other;LRRC	Valid	1	Y	n2-13c25/26o534-559i	2	14-33,511-533	1	o512-534i
IPI00172530	LRFN4 Leucine-rich repeat and fibronectin type-III domain-containing protein 4 precursor	Miscellaneous	Other;LRRC	Valid	1	Y	n4-11c16/17o513-539i	1	501-523	1	o501-523i
IPI00871150	LRFN5 Uncharacterized protein LRFN5	Miscellaneous	Other;LRRC	Valid	1	Y	n4-13c17/18o524-550i	1	511-533	1	o511-533i
IPI00740074	LRIG1 Leucine-rich repeat protein LRIG1	Miscellaneous	Other;LRRC	Valid	1	Y	n17-28c33/34o793-816i	1	760-782	1	o760-782i
IPI00478892	LRIG2 Leucine-rich repeats and immunoglobulin-like domains protein 2 precursor	Miscellaneous	Other;LRRC	Valid	1	Y	n24-35c39/40o803-829i	2	1-18,767-789	1	o767-789i
IPI00184265	LRIG3 Isoform 1 of Leucine-rich repeats and immunoglobulin-like domains protein 3 precursor	Miscellaneous	Other;LRRC	Valid	1	Y	n10-21c26/27o805-831i	1	782-804	1	o779-801i
IPI00024059	LRIT1 Leucine-rich repeat, immunoglobulin-like domain and transmembrane domain-containing protein 1 precursor	Miscellaneous	Other;LRRC	Valid	1	Y	n3-14c21/22o527-552i	2	472-485,508-530	1	o509-531i
IPI00259519	LRIT2 Leucine-rich repeat, immunoglobulin-like domain and transmembrane domain-containing protein 2 precursor	Miscellaneous	Other;LRRC	Invalid	1	Y	n4-15c19/20o463-485i	2	191-213,442-463	1	o444-466i
IPI00394850	LRIT3 Isoform 1 of Leucine-rich repeat, immunoglobulin-like domain and transmembrane domain-containing protein 3	Miscellaneous	Other;LRRC	Valid	1	0	o454-477i	1	457-479	1	o454-476i
IPI00152871	LRRC15 Leucine-rich repeat-containing protein 15 precursor	Miscellaneous	Other;LRRC	Valid	1	Y	n7-16c21/22o539-564i	1	518-540	1	o518-540i
IPI00009653	LRRC19 Leucine-rich repeat-containing protein 19 precursor	Miscellaneous	Other;LRRC	Valid	1	Y	n3-14c19/20o270-291i	1	255-277	1	i250-272o
IPI00455850	LRRC24 Leucine-rich repeat-containing protein 24 precursor	Miscellaneous	Other;LRRC	Valid	1	Y	n5-16c20/21o406-426i	1	379-401	1	o384-406i
IPI00296351	LRRC25 Leucine-rich repeat-containing protein 25 precursor	Miscellaneous	Other;LRRC	Valid	1	Y	n4-15c20/21o166-191i	1	138-160	1	o146-168i
IPI00737556	LRRC26 similar to slit CG8355-PC, isoform C	Miscellaneous	Other;LRRC	Valid	1	0	o284-310i	0	0	1	o286-308i
IPI00008377	LRRC3 Leucine-rich repeat-containing protein 3 precursor	Miscellaneous	Other;LRRC	Valid	1	Y	n19-27c32/33o205-226i	1	172-194	1	o172-194i
IPI00030280	LRRC32 Leucine-rich repeat-containing protein 32 precursor	Miscellaneous	Other;LRRC	Valid	1	Y	n5-12c17/18o628-651i	1	610-632	1	o612-634i
IPI00329367	LRRC33 Leucine-rich repeat-containing protein 33 precursor	Miscellaneous	Other;LRRC	Valid	1	Y	n3-16c28/29o650-674i	1	621-643	1	o624-646i
IPI00746307	LRRC38 similar to slit CG8355-PC, isoform C	Miscellaneous	Other;LRRC	Valid	1	0	o340-363i	1	340-362	1	o341-363i
IPI00044336	LRRC3B Leucine-rich repeat-containing protein 3B precursor	Miscellaneous	Other;LRRC	Valid	1	Y	n15-28c40/41o204-225i	0	0	1	o163-185i
IPI00005516	LRRC4 Leucine-rich repeat-containing protein 4 precursor	Miscellaneous	Other;LRRC	Valid	2	0	i21-42o528-548i	2	17-39,526-548	2	i17-39o528-550i
IPI00300241	LRRC4B Leucine-rich repeat-containing protein 4B precursor	Miscellaneous	Other;LRRC	Valid	1	Y	n22-30c48/49o577-597i	2	527-549,576-597	1	o527-549i
IPI00014223	LRRC4C Netrin-G1 ligand precursor	Miscellaneous	Other;LRRC	Valid	1	Y	n26-37c44/45o528-548i	1	479-501	1	o482-504i
IPI00297687	LRRC52 Leucine-rich repeat-containing protein 52 precursor	Miscellaneous	Other;LRRC	Valid	1	Y	n3-14c23/24o245-273i	1	225-247	1	i222-244o
IPI00140246	LRRC55 leucine rich repeat containing 55	Miscellaneous	Other;LRRC	Valid	1	0	o301-324i	1	302-324	1	o302-324i
IPI00396321	LRRC59 Leucine-rich repeat-containing protein 59	Miscellaneous	Other;LRRC	Valid	1	0	i244-265o	1	246-268	1	o244-266i
IPI00021485	LRRN1 Leucine-rich repeat neuronal protein 1 precursor	Miscellaneous	Other;LRRC	Valid	1	Y	n6-17c25/26o631-653i	1	606-628	1	o606-628i
IPI00025256	LRRN2 Leucine-rich repeat neuronal protein 2 precursor	Miscellaneous	Other;LRRC	Valid	1	Y	n3-14c19/20o630-652i	0	0	1	o612-634i
IPI00465126	LRRN3 Leucine-rich repeat neuronal protein 3 precursor	Miscellaneous	Other;LRRC	Valid	1	Y	n10-17c22/23o628-649i	0	0	1	o605-627i
IPI00328716	LRRTM1 Leucine-rich repeat transmembrane neuronal protein 1 precursor	Miscellaneous	Other;LRRC	Valid	1	Y	n3-14c23/24o428-450i	1	403-425	1	o405-427i
IPI00023576	LRRTM2 Leucine-rich repeat transmembrane neuronal protein 2 precursor	Miscellaneous	Other;LRRC	Valid	1	Y	n14-24c33/34o423-444i	1	390-411	1	o390-412i
IPI00874128	LRRTM3 66 kDa protein	Miscellaneous	Other;LRRC	Valid	2	0	i12-34o424-446i	2	8-30,422-444	2	i7-29o424-446i
IPI00465323	LRRTM4 Leucine-rich repeat transmembrane neuronal protein 4 precursor	Miscellaneous	Other;LRRC	Valid	1	Y	n14-27c32/33o425-447i	1	391-413	1	o393-415i
IPI00010227	LRTM1 Isoform 1 of Leucine-rich repeat and transmembrane domain-containing protein 1 precursor	Miscellaneous	Other;LRRC	Valid	1	Y	n5-15c20/21o285-309i	1	268-290	1	o266-288i
IPI00167619	LRTM2 Leucine-rich repeat and transmembrane domain-containing protein 2 precursor	Miscellaneous	Other;LRRC	Valid	1	0	o307-340i	2	21-42,312-334	1	o312-334i
IPI00102543	SLITRK1 SLIT and NTRK-like protein 1 precursor	Miscellaneous	Other;LRRC	Valid	1	Y	n2-13c21/22o619-643i	1	596-618	1	o600-622i
IPI00176104	SLITRK2 Isoform 1 of SLIT and NTRK-like protein 2 precursor	Miscellaneous	Other;LRRC	Valid	1	Y	n2-13c21/22o618-644i	1	598-620	1	o601-623i
IPI00016467	SLITRK3 SLIT and NTRK-like protein 3 precursor	Miscellaneous	Other;LRRC	Valid	1	Y	n15-25c30/31o655-679i	1	624-646	1	o627-649i
IPI00217146	SLITRK4 SLIT and NTRK-like protein 4 precursor	Miscellaneous	Other;LRRC	Valid	1	Y	n2-13c18/19o617-643i	1	600-622	1	o603-625i
IPI00016679	SLITRK5 SLIT and NTRK-like protein 5 precursor	Miscellaneous	Other;LRRC	Valid	1	0	o665-688i	1	664-686	1	o666-688i
IPI00176398	SLITRK6 Isoform 1 of SLIT and NTRK-like protein 6 precursor	Miscellaneous	Other;LRRC	Valid	1	Y	n7-18c26/27o607-633i	1	582-604	1	o585-607i
IPI00009111	TPBG Trophoblast glycoprotein precursor	Miscellaneous	Other;LRRC	Valid	1	Y	n21-31c49/50o356-376i	1	307-328	1	o305-327i
IPI00395488	VASN Vasorin precursor	Miscellaneous	Other;LRRC	Valid	1	Y	n7-18c23/24o577-599i	1	551-573	1	o554-576i
IPI00002070	LRRC8A Leucine-rich repeat-containing protein 8A	Miscellaneous	Other;LRRC8	Valid	4	0	i27-45o124-144i269-287o322-344i	3	25-47,265-287,318-340	4	o26-45i124-146o263-285i320-342o
IPI00166036	LRRC8B Leucine-rich repeat-containing protein 8B	Miscellaneous	Other;LRRC8	Valid	4	0	i27-47o120-140i262-280o316-338i	3	22-44,263-285,305-327	4	o26-45i120-142o262-284i305-327o
IPI00152642	LRRC8C Leucine-rich repeat-containing protein 8C	Miscellaneous	Other;LRRC8	Valid	4	0	o30-48i126-146o257-279i321-342o	4	30-52,124-146,268-290,320-342	4	o26-48i126-148o262-284i319-341o
IPI00018213	LRRC8D Leucine-rich repeat-containing protein 8D	Miscellaneous	Other;LRRC8	Valid	3	0	i27-47o164-184i366-388o	3	31-53,310-332,366-388	3	i26-48o164-183i365-387o
IPI00419535	LRRC8E Leucine-rich repeat-containing protein 8E	Miscellaneous	Other;LRRC8	Valid	3	0	i27-47o117-137i313-335o	4	28-50,116-138,264-286,312-334	3	i26-48o117-139i312-334o
IPI00007041	MAL Isoform A of Myelin and lymphocyte protein	Miscellaneous	Other;MAL	Valid	4	0	o25-46i53-77o89-113i125-148o	4	19-41,56-78,94-116,126-148	4	o25-47i54-76o91-113i126-148o
IPI00056414	MAL2 Protein MAL2	Miscellaneous	Other;MAL	Valid	4	0	i35-54o66-91i103-126o146-171i	4	35-57,67-89,104-126,149-171	4	i32-54o69-91i103-125o148-170i
IPI00011439	MALL MAL-like protein	Miscellaneous	Other;MAL	Valid	4	0	o20-46i58-82o94-113i125-152o	3	23-45,60-82,126-148	4	i21-43o58-80i93-115o130-152i
IPI00102685	MYADM Myeloid-associated differentiation marker	Miscellaneous	Other;MAL	Valid	8	0	i38-61o67-89i101-124o136-153i165-190o202-226i238-261o294-320i	8	30-52,71-93,101-123,137-159,169-191,202-224,235-257,296-318	8	i36-58o68-90i103-125o135-157i170-192o207-226i239-261o298-320i
IPI00065182	MYADML Myeloid-associated differentiation marker-like protein	Miscellaneous	Other;MAL	Valid	5	Y	n3-10c15/16o25-48i60-76o96-114i126-149o161-184i	6	9-31,44-64,78-100,112-134,146-168,204-226	6	i9-31o46-68i81-103o113-135i147-169o206-228i
IPI00032485	PLLP Plasmolipin	Miscellaneous	Other;MAL	Valid	4	0	i37-55o67-88i100-121o141-162i	4	36-58,66-88,104-126,141-163	4	i37-56o66-88i100-122o142-164i
IPI00030362	PLP2 Proteolipid protein 2	Miscellaneous	Other;MAL	Valid	4	0	i26-45o51-73i85-104o110-130i	3	25-43,50-72,92-114	4	o25-42i49-68o83-105i112-134o
IPI00009673	REEP1 Receptor expression-enhancing protein 1	Miscellaneous	Other;REEP	Valid	3	0	o6-27i39-64o70-88i	2	1-23,47-69	2	o4-22i43-65o
IPI00604430	REEP2 Isoform 2 of Receptor expression-enhancing protein 2	Miscellaneous	Other;REEP	Valid	1	Y	n9-17c22/23o38-62i	1	25-47	1	i21-43o
IPI00164434	REEP3 Isoform 1 of Receptor expression-enhancing protein 3	Miscellaneous	Other;REEP	Valid	3	0	o6-24i36-55o61-80i	3	1-23,34-56,60-82	3	o4-26i38-55o59-81i
IPI00100674	REEP4 Isoform 1 of Receptor expression-enhancing protein 4	Miscellaneous	Other;REEP	Valid	1	Y	n9-17c22/23o38-62i	1	17-39	1	i21-43o
IPI00024670	REEP5 Receptor expression-enhancing protein 5	Miscellaneous	Other;REEP	Valid	2	0	i36-66o86-107i	2	37-59,96-118	2	i35-57o88-110i
IPI00646963	REEP6 Uncharacterized protein REEP6	Miscellaneous	Other;REEP	Valid	2	0	i35-65o85-106i	2	41-63,86-108	2	i43-65o85-107i
IPI00168265	RTP1 Receptor-transporting protein 1	Miscellaneous	Other;RTP	Valid	1	0	i234-257o	1	235-257	1	i233-255o
IPI00419776	RTP2 Receptor-transporting protein 2	Miscellaneous	Other;RTP	Valid	1	0	i197-217o	1	200-222	1	i197-219o
IPI00027781	RTP3 Receptor-transporting protein 3	Miscellaneous	Other;RTP	Valid	1	0	o211-228i	1	208-230	1	i211-228o
IPI00304691	RTP4 Receptor-transporting protein 4	Miscellaneous	Other;RTP	Valid	1	0	o225-244i	1	222-243	0	o
IPI00005129	SCAMP1 Isoform 1 of Secretory carrier-associated membrane protein 1	Miscellaneous	Other;SCAMP	Valid	4	0	i153-174o186-206i218-238o258-282i	4	152-174,180-202,216-238,261-282	4	i154-176o181-203i216-238o258-280i
IPI00218850	SCAMP2 Secretory carrier-associated membrane protein 2	Miscellaneous	Other;SCAMP	Valid	4	0	i152-174o186-203i215-239o259-283i	4	151-173,182-204,216-238,262-284	4	i152-174o184-203i216-238o261-283i
IPI00453116	SCAMP3 secretory carrier membrane protein 3 isoform 1	Miscellaneous	Other;SCAMP	Valid	4	0	i168-191o197-218i230-254o274-297i	4	171-192,197-219,238-260,276-297	4	i169-191o196-218i231-253o273-295i
IPI00056310	SCAMP4 Isoform 1 of Secretory carrier-associated membrane protein 4	Miscellaneous	Other;SCAMP	Valid	4	0	i44-64o70-90i102-126o146-169i	4	43-65,71-93,110-132,149-171	4	i43-65o71-90i103-125o147-169i
IPI00478460	SCAMP5 Isoform 2 of Secretory carrier-associated membrane protein 5	Miscellaneous	Other;SCAMP	Valid	4	0	i41-64o70-90i102-126o146-177i	4	44-66,69-91,115-137,158-180	4	i41-63o68-90i103-125o153-175i
IPI00232311	- RcPTPNS1 (Fragment)	Miscellaneous	Other;SIRP	Invalid	1	0	o270-292i	1	270-292	1	o270-292i
IPI00656113	SIRPA Signal-regulatory protein alpha	Miscellaneous	Other;SIRP	Valid	1	Y	n14-25c30/31o372-394i	1	342-364	1	o342-364i
IPI00375705	SIRPB1 Signal-regulatory protein beta 1	Miscellaneous	Other;SIRP	Valid	1	Y	n10-21c29/30o371-394i	2	15-37,337-359	1	o343-365i
IPI00552528	SIRPB2 Signal-regulatory protein beta-2	Miscellaneous	Other;SIRP	Valid	1	Y	n10-25c30/31o287-311i	2	19-41,258-280	1	o259-281i
IPI00032061	SIRPG Isoform 1 of Signal regulatory protein gamma precursor	Miscellaneous	Other;SIRP	Valid	1	Y	n12-23c28/29o363-383i	2	17-39,335-353	1	o333-355i
IPI00165658	LOC648629 Uncharacterized protein ENSP00000382885	Miscellaneous	Other;Synaptogyrin	Invalid	4	0	i26-47o70-91i103-127o147-166i	4	23-45,71-93,106-128,143-165	4	o27-49i70-92o102-124i144-166o
IPI00013940	SYNGR1 cDNA FLJ76992, highly similar to Homo sapiens synaptogyrin 1a	Miscellaneous	Other;Synaptogyrin	Valid	4	0	i30-49o69-92i104-128o148-169i	4	20-42,68-90,105-127,151-172	4	i27-44o70-92i105-127o147-169i
IPI00654744	SYNGR2 SYNGR2 protein	Miscellaneous	Other;Synaptogyrin	Valid	4	0	i26-47o70-92i104-132o144-162i	4	23-45,71-93,107-129,139-161	4	o26-48i69-91o104-126i147-169o
IPI00013947	SYNGR3 Synaptogyrin-3	Miscellaneous	Other;Synaptogyrin	Valid	4	0	i26-44o64-88i109-128o148-168i	4	26-47,68-90,105-127,146-168	4	i27-49o69-88i109-131o146-168i
IPI00294757	SYNGR4 Synaptogyrin-4	Miscellaneous	Other;Synaptogyrin	Valid	4	0	i24-42o62-86i107-126o146-165i	4	24-46,66-87,104-125,144-166	3	o64-86i107-128o143-165i
IPI00047169	SYNPR Synaptoporin	Miscellaneous	Other;Synaptophysin	Valid	3	Y	n4-15c20/21o81-103i115-136o180-198i	3	59-81,94-116,158-180	3	o61-83i95-116o156-178i
IPI00027770	SYP Synaptophysin	Miscellaneous	Other;Synaptophysin	Valid	3	0	o106-128i140-161o205-223i	4	13-35,102-124,139-161,199-221	3	o106-128i141-160o201-223i
IPI00009507	SYPL1 Isoform 1 of Synaptophysin-like protein 1	Miscellaneous	Other;Synaptophysin	Valid	3	0	o117-139i151-172o211-233i	4	33-55,119-141,149-171,197-219	3	i117-139o149-171i211-233o
IPI00477131	SYPL2 Isoform 1 of Synaptophysin-like protein 2	Miscellaneous	Other;Synaptophysin	Valid	4	0	i36-57o117-139i151-171o214-234i	4	31-52,116-138,150-172,208-230	4	i36-58o115-137i149-171o212-234i
IPI00009439	SYT1 Synaptotagmin-1	Miscellaneous	Other;Synaptotagmin	Valid	1	0	o59-80i	1	59-80	1	o58-80i
IPI00395601	SYT10 Synaptotagmin-10	Miscellaneous	Other;Synaptotagmin	Valid	1	0	o52-77i	1	54-76	1	i55-77o
IPI00027875	SYT11 Synaptotagmin-11	Miscellaneous	Other;Synaptotagmin	Valid	1	0	o16-40i	1	16-38	1	o15-37i
IPI00219472	SYT12 Synaptotagmin XII	Miscellaneous	Other;Synaptotagmin	Valid	1	0	i56-78o	2	24-46,53-75	1	i53-75o
IPI00026638	SYT13 Synaptotagmin-13	Miscellaneous	Other;Synaptotagmin	Valid	0	Y	n3-14c22/23o	0	0	0	o
IPI00470681	SYT14 SYT14 protein	Miscellaneous	Other;Synaptotagmin	Valid	2	0	i53-74o534-553i	1	53-75	1	i53-75o
IPI00376930	SYT15 Isoform 2 of Synaptotagmin-15	Miscellaneous	Other;Synaptotagmin	Invalid	1	0	o6-29i	1	39929	1	i7-29o
IPI00219274	SYT2 Synaptotagmin-2	Miscellaneous	Other;Synaptotagmin	Valid	1	0	o63-84i	1	63-84	1	o62-84i
IPI00031100	SYT3 Synaptotagmin-3	Miscellaneous	Other;Synaptotagmin	Invalid	1	0	o51-76i	1	54-76	1	i51-73o
IPI00022735	SYT4 Synaptotagmin-4	Miscellaneous	Other;Synaptotagmin	Valid	1	0	o17-38i	1	15-37	1	o15-37i
IPI00011727	SYT5 Synaptotagmin-5	Miscellaneous	Other;Synaptotagmin	Valid	1	0	o30-51i	1	29-51	1	o29-51i
IPI00180851	SYT6 Synaptotagmin-6	Miscellaneous	Other;Synaptotagmin	Valid	1	0	o58-81i	1	58-80	1	o59-81i
IPI00788240	SYT7 similar to synaptotagmin VII gamma isoform isoform 3	Miscellaneous	Other;Synaptotagmin	Valid	1	0	o18-41i	1	15-37	2	o20-42i71-90o
IPI00853594	SYT8 synaptotagmin VIII	Miscellaneous	Other;Synaptotagmin	Valid	1	0	o49-74i	1	51-72	1	o49-71i
IPI00386377	SYT9 Synaptotagmin-9	Miscellaneous	Other;Synaptotagmin	Valid	1	0	i50-75o	1	54-76	1	i50-72o
IPI00003391	ODZ1 Teneurin-1	Miscellaneous	Other;Teneurin	Valid	1	0	i318-343o	1	321-343	1	i318-340o
IPI00182194	ODZ2 Teneurin-2	Miscellaneous	Other;Teneurin	Valid	1	0	i375-400o	1	378-400	1	i375-397o
IPI00788121	ODZ3 similar to odd Oz/ten-m homolog 3 isoform 4	Miscellaneous	Other;Teneurin	Valid	1	0	i334-359o	1	337-359	1	i334-356o
IPI00737429	ODZ4 Teneurin-4	Miscellaneous	Other;Teneurin	Valid	1	0	i341-366o	1	344-366	1	i341-363o
IPI00879795	- 33 kDa protein	Miscellaneous	Other;Tetraspanin	Valid	3	0	o25-47i59-78o247-272i	3	13-35,56-78,246-268	3	i17-39o54-76i245-267o
IPI00298851	CD151 CD151 antigen	Miscellaneous	Other;Tetraspanin	Valid	4	0	i21-43o55-80i92-115o222-245i	3	16-38,55-77,92-114	4	i20-42o57-79i92-114o222-244i
IPI00003400	CD37 Leukocyte antigen CD37	Miscellaneous	Other;Tetraspanin	Valid	4	0	i12-36o56-80i87-108o242-267i	3	13-35,51-73,88-110	4	i13-38o58-80i87-109o244-266i
IPI00018307	CD53 Leukocyte surface antigen CD53	Miscellaneous	Other;Tetraspanin	Valid	4	0	i12-36o48-69i81-106o182-206i	4	8-30,52-74,83-105,181-203	4	i13-35o50-72i84-106o182-204i
IPI00215998	CD63 CD63 antigen	Miscellaneous	Other;Tetraspanin	Valid	4	0	i12-39o51-73i80-107o203-228i	4	12-34,52-74,83-105,202-224	4	i13-35o50-72i85-107o206-228i
IPI00657752	CD81 Uncharacterized protein CD81	Miscellaneous	Other;Tetraspanin	Valid	3	0	i96-122o128-152i240-264o	5	11-33,58-74,97-119,129-151,240-262	3	o100-122i129-151o242-264i
IPI00020446	CD82 CD82 antigen	Miscellaneous	Other;Tetraspanin	Valid	4	0	i12-36o56-78i85-108o228-253i	4	11-33,49-71,86-108,226-248	4	i13-35o55-77i84-106o230-252i
IPI00215997	CD9 CD9 antigen	Miscellaneous	Other;Tetraspanin	Valid	4	0	i12-35o55-82i89-111o195-221i	4	12-34,58-80,88-110,191-213	4	i13-35o60-82i89-111o195-217i
IPI00013928	PRPH2 Peripherin-2	Miscellaneous	Other;Tetraspanin	Valid	4	0	o20-41i62-81o101-122i255-275o	4	23-45,58-80,101-123,259-281	3	i21-43o100-122i253-275o
IPI00010342	ROM1 Rod outer segment membrane protein 1	Miscellaneous	Other;Tetraspanin	Valid	4	0	i21-44o64-83i103-125o264-286i	3	20-42,56-78,102-124	4	i21-43o61-83i103-125o264-286i
IPI00030936	TSPAN1 Tetraspanin-1	Miscellaneous	Other;Tetraspanin	Valid	4	0	i12-34o54-73i85-110o212-238i	5	13-35,54-75,85-107,113-126,214-236	4	i12-34o54-76i89-111o215-237i
IPI00296805	TSPAN10 Tetraspanin-10	Miscellaneous	Other;Tetraspanin	Valid	3	0	i78-102o122-144i156-178o	4	78-100,122-144,159-181,296-318	3	i80-102o122-144i156-178o
IPI00737952	TSPAN11 similar to tetraspanin 11	Miscellaneous	Other;Tetraspanin	Valid	4	0	i12-41o61-84i93-115o220-244i	4	16-38,55-77,91-113,219-241	4	i21-43o58-80i93-115o222-244i
IPI00000737	TSPAN12 Tetraspanin-12	Miscellaneous	Other;Tetraspanin	Valid	4	0	i12-35o55-83i90-115o225-250i	4	10-32,51-73,91-113,225-247	4	i13-35o55-77i90-112o228-250i
IPI00000735	TSPAN13 Tetraspanin-13	Miscellaneous	Other;Tetraspanin	Valid	4	0	i12-40o46-68i75-100o168-188i	3	15-37,45-67,76-98	4	i13-35o45-67i74-93o165-187i
IPI00303059	TSPAN14 Isoform 1 of Tetraspanin-14	Miscellaneous	Other;Tetraspanin	Valid	4	0	o20-41i62-84o90-115i233-254o	4	19-41,60-82,92-114,234-256	4	i20-42o62-84i91-113o233-255i
IPI00000736	TSPAN15 Tetraspanin-15	Miscellaneous	Other;Tetraspanin	Valid	5	0	o24-47i59-82o94-116i210-227o233-256i	4	22-44,58-80,93-115,236-258	4	o22-44i57-79o94-116i235-257o
IPI00007734	TSPAN16 Tetraspanin-16	Miscellaneous	Other;Tetraspanin	Valid	3	0	i14-34o54-79i86-112o	3	14-36,50-72,91-113	3	i13-35o55-77i89-111o
IPI00025498	TSPAN17 FLJ00016 protein (Fragment)	Miscellaneous	Other;Tetraspanin	Valid	1	0	o255-276i	1	252-274	1	o254-276i
IPI00382955	TSPAN18 Tetraspanin 18	Miscellaneous	Other;Tetraspanin	Valid	3	0	i12-36o56-77i84-108o	4	11-33,50-72,85-107,133-155	3	i13-35o50-72i85-107o
IPI00083978	TSPAN19 tetraspanin 19	Miscellaneous	Other;Tetraspanin	Invalid	3	0	i12-36o56-78i85-108o	3	11-33,53-75,86-108	3	i12-34o56-78i85-107o
IPI00030938	TSPAN2 Tetraspanin-2	Miscellaneous	Other;Tetraspanin	Valid	4	0	i12-34o54-75i87-111o188-214i	4	12-34,56-78,90-112,184-206	4	i13-35o55-77i89-111o188-210i
IPI00030941	TSPAN3 Tetraspanin-3	Miscellaneous	Other;Tetraspanin	Valid	4	0	i12-36o48-71i83-107o212-235i	4	12-34,50-72,84-106,205-227	4	i13-35o50-72i85-107o212-234i
IPI00030418	TSPAN31 Tetraspanin-31	Miscellaneous	Other;Tetraspanin	Valid	4	0	i12-33o45-68i75-100o174-194i	3	12-34,42-64,76-98	4	i12-34o44-66i73-92o174-193i
IPI00102599	TSPAN32 tumor-suppressing subtransferable candidate 6 isoform 1	Miscellaneous	Other;Tetraspanin	Valid	4	0	o49-74i95-119o125-148i232-258o	4	53-75,97-119,126-148,237-259	4	i50-72o95-117i124-146o236-258i
IPI00024174	TSPAN4 Tetraspanin-4	Miscellaneous	Other;Tetraspanin	Valid	4	0	i12-36o56-76i83-107o202-223i	4	9-31,53-75,84-106,204-226	4	i12-34o54-76i83-105o202-224i
IPI00030914	TSPAN5 Tetraspanin-5	Miscellaneous	Other;Tetraspanin	Valid	4	0	i20-41o61-84i96-115o235-258i	4	14-36,61-83,96-118,233-255	4	i20-42o62-84i93-115o235-257i
IPI00013449	TSPAN6 Tetraspanin-6	Miscellaneous	Other;Tetraspanin	Valid	4	0	i21-42o62-80i92-114o211-233i	3	20-42,59-81,92-114	4	i20-42o57-79i92-114o211-233i
IPI00016600	TSPAN7 Tetraspanin-7	Miscellaneous	Other;Tetraspanin	Valid	4	0	i20-40o60-78i90-112o215-241i	3	20-42,59-81,90-112	4	i17-39o59-78i90-112o215-237i
IPI00015872	TSPAN8 Tetraspanin-8	Miscellaneous	Other;Tetraspanin	Valid	4	0	i12-33o53-78i85-109o206-231i	4	14-36,51-73,86-108,202-224	4	i13-35o50-72i85-107o207-229i
IPI00880170	TSPAN9 30 kDa protein	Miscellaneous	Other;Tetraspanin	Valid	3	0	i12-36o56-76i83-108o	3	9-31,53-75,85-107	3	i12-34o54-76i83-105o
IPI00654852	UPK1A Isoform 2 of Uroplakin-1a	Miscellaneous	Other;Tetraspanin	Valid	3	0	i12-40o60-86i93-115o	3	12-34,62-84,93-115	3	i13-35o60-82i94-116o
IPI00215889	UPK1B Uroplakin-1b	Miscellaneous	Other;Tetraspanin	Valid	4	0	i12-37o57-81i88-110o233-255i	4	18-40,58-80,88-110,232-254	4	i13-35o55-77i89-111o233-255i
IPI00009976	TMED1 Transmembrane emp24 domain-containing protein 1 precursor	Miscellaneous	Other;TMED	Valid	1	Y	n4-15c23/24o193-213i	1	171-192	1	o170-192i
IPI00028055	TMED10 Transmembrane emp24 domain-containing protein 10 precursor	Miscellaneous	Other;TMED	Valid	1	Y	n14-24c31/32o186-208i	1	154-176	1	i155-177o
IPI00016608	TMED2 Transmembrane emp24 domain-containing protein 2 precursor	Miscellaneous	Other;TMED	Valid	1	Y	n4-15c20/21o169-191i	1	147-169	1	i149-171o
IPI00296259	TMED4 Transmembrane emp24 domain-containing protein 4 precursor	Miscellaneous	Other;TMED	Valid	1	Y	n16-24c29/30o195-214i	1	164-186	1	i166-185o
IPI00294472	TMED5 Transmembrane emp24 domain-containing protein 5 precursor	Miscellaneous	Other;TMED	Valid	1	Y	n11-22c27/28o197-217i	1	171-193	1	i168-190o
IPI00103251	TMED6 Transmembrane emp24 domain-containing protein 6 precursor	Miscellaneous	Other;TMED	Valid	1	Y	n4-13c21/22o203-223i	1	181-202	1	o180-202i
IPI00032825	TMED7 Transmembrane emp24 domain-containing protein 7 precursor	Miscellaneous	Other;TMED	Valid	1	Y	n21-28c34/35o186-208i	1	157-179	1	i152-174o
IPI00023542	TMED9 transmembrane emp24 protein transport domain containing 9	Miscellaneous	Other;TMED	Valid	2	0	i21-42o203-222i	2	14-35,201-223	2	o20-42i203-222o
IPI00744889	CDH1 E-cadherin	Miscellaneous	StructuralAndAdhesion;CadherinClassic	Valid	1	Y	n7-15c19/20o728-750i	1	710-731	1	o709-731i
IPI00295399	CDH10 Cadherin-10 precursor	Miscellaneous	StructuralAndAdhesion;CadherinClassic	Valid	1	Y	n6-16c22/23o603-634i	1	583-605	1	o590-612i
IPI00304227	CDH11 Isoform 1 of Cadherin-11 precursor	Miscellaneous	StructuralAndAdhesion;CadherinClassic	Valid	1	Y	n6-17c22/23o619-640i	1	593-615	1	o596-618i
IPI00296942	CDH12 Cadherin-12 precursor	Miscellaneous	StructuralAndAdhesion;CadherinClassic	Valid	1	Y	n6-14c32/33o606-637i	1	576-598	1	o583-605i
IPI00024046	CDH13 Cadherin-13 precursor	Miscellaneous	StructuralAndAdhesion;CadherinClassic	Valid	0	Y	n7-18c22/23o	0	0	0	o
IPI00024048	CDH15 Cadherin-15 precursor	Miscellaneous	StructuralAndAdhesion;CadherinClassic	Valid	1	Y	n3-14c19/20o604-626i	1	579-601	1	o585-607i
IPI00025240	CDH16 Isoform 1 of Cadherin-16 precursor	Miscellaneous	StructuralAndAdhesion;CadherinClassic	Valid	1	Y	n2-13c18/19o784-805i	1	766-788	1	o768-790i
IPI00290089	CDH17 Cadherin-17 precursor	Miscellaneous	StructuralAndAdhesion;CadherinClassic	Valid	1	Y	n7-17c22/23o785-808i	1	763-785	1	o764-786i
IPI00014371	CDH18 Cadherin-18 precursor	Miscellaneous	StructuralAndAdhesion;CadherinClassic	Valid	1	Y	n8-19c24/25o615-636i	1	587-609	1	o590-612i
IPI00028135	CDH19 Cadherin-19 precursor	Miscellaneous	StructuralAndAdhesion;CadherinClassic	Valid	1	Y	n5-16c21/22o597-618i	1	569-591	1	o575-597i
IPI00290085	CDH2 Cadherin-2 precursor	Miscellaneous	StructuralAndAdhesion;CadherinClassic	Valid	1	Y	n10-20c25/26o724-746i	1	696-718	1	o699-721i
IPI00307612	CDH20 Cadherin-20 precursor	Miscellaneous	StructuralAndAdhesion;CadherinClassic	Valid	1	Y	n14-25c34/35o622-640i	2	543-565,583-605	1	o586-608i
IPI00000436	CDH22 Cadherin-22 precursor	Miscellaneous	StructuralAndAdhesion;CadherinClassic	Valid	1	Y	n14-26c38/39o626-647i	1	581-603	1	o587-609i
IPI00216560	CDH23 Cadherin-like 23	Miscellaneous	StructuralAndAdhesion;CadherinClassic	Valid	1	Y	n5-18c23/24o3072-3095i	1	3047-3069	1	o3050-3072i
IPI00386103	CDH24 Isoform 1 of Cadherin-24 precursor	Miscellaneous	StructuralAndAdhesion;CadherinClassic	Valid	1	Y	n7-17c29/30o641-662i	2	561-583,610-632	1	o611-633i
IPI00853237	CDH26 Isoform 1 Synomyms a of Cadherin-like protein 26 precursor	Miscellaneous	StructuralAndAdhesion;CadherinClassic	Valid	1	Y	n11-22c29/30o606-631i	1	584-606	1	o580-602i
IPI00747243	CDH3 Isoform 1 of Cadherin-3 precursor	Miscellaneous	StructuralAndAdhesion;CadherinClassic	Valid	1	Y	n8-19c23/24o655-677i	1	631-653	1	o632-654i
IPI00024034	CDH4 Cadherin-4 precursor	Miscellaneous	StructuralAndAdhesion;CadherinClassic	Valid	1	Y	n3-14c19/20o722-755i	1	708-730	1	o714-736i
IPI00012792	CDH5 Cadherin-5 precursor	Miscellaneous	StructuralAndAdhesion;CadherinClassic	Valid	1	Y	n7-18c26/27o596-620i	1	571-593	1	o572-594i
IPI00024035	CDH6 Isoform 1 of Cadherin-6 precursor	Miscellaneous	StructuralAndAdhesion;CadherinClassic	Valid	1	Y	n7-14c21/22o615-636i	1	592-614	1	o593-615i
IPI00297181	CDH7 Cadherin-7 precursor	Miscellaneous	StructuralAndAdhesion;CadherinClassic	Valid	1	Y	n8-19c27/28o599-628i	1	577-599	1	o579-601i
IPI00024036	CDH8 Cadherin-8 precursor	Miscellaneous	StructuralAndAdhesion;CadherinClassic	Valid	2	0	i12-30o613-642i	2	7-29,618-640	1	o622-644i
IPI00297180	CDH9 Cadherin-9 precursor	Miscellaneous	StructuralAndAdhesion;CadherinClassic	Valid	1	0	o605-636i	2	4-26,607-629	1	o614-636i
IPI00216099	DSC1 Isoform 1A of Desmocollin-1 precursor	Miscellaneous	StructuralAndAdhesion;CadherinOther	Valid	1	Y	n16-27c32/33o692-714i	1	658-680	1	o660-682i
IPI00025846	DSC2 Isoform 2A of Desmocollin-2 precursor	Miscellaneous	StructuralAndAdhesion;CadherinOther	Valid	1	Y	n13-24c28/29o695-716i	1	668-690	1	o667-689i
IPI00031549	DSC3 Isoform 3A of Desmocollin-3 precursor	Miscellaneous	StructuralAndAdhesion;CadherinOther	Valid	1	Y	n13-24c28/29o691-715i	1	661-683	1	o663-685i
IPI00025753	DSG1 Desmoglein-1 precursor	Miscellaneous	StructuralAndAdhesion;CadherinOther	Valid	1	Y	n8-19c23/24o546-569i	1	526-548	0	o
IPI00028931	DSG2 Desmoglein-2 precursor	Miscellaneous	StructuralAndAdhesion;CadherinOther	Valid	1	Y	n8-18c23/24o607-633i	1	589-611	1	o590-612i
IPI00031547	DSG3 Desmoglein-3 precursor	Miscellaneous	StructuralAndAdhesion;CadherinOther	Valid	1	Y	n8-19c23/24o616-639i	1	596-618	0	o
IPI00428691	DSG4 Isoform 2 of Desmoglein-4 precursor	Miscellaneous	StructuralAndAdhesion;CadherinOther	Valid	1	Y	n9-19c23/24o633-653i	1	605-627	1	o608-630i
IPI00413959	CLSTN1 Calsyntenin-1 precursor	Miscellaneous	StructuralAndAdhesion;Calsyntenin	Valid	1	Y	n8-23c28/29o860-880i	1	826-848	1	o832-854i
IPI00005491	CLSTN2 Calsyntenin-2 precursor	Miscellaneous	StructuralAndAdhesion;Calsyntenin	Valid	1	Y	n6-17c22/23o828-853i	1	809-831	1	o809-831i
IPI00396423	CLSTN3 Alcadein beta	Miscellaneous	StructuralAndAdhesion;Calsyntenin	Valid	1	0	o859-880i	2	3-25,859-881	1	o858-880i
IPI00555716	- Uncharacterized protein ENSP00000333484	Miscellaneous	StructuralAndAdhesion;Claudin	Valid	4	0	i12-30o82-106i118-142o162-183i	4	6-28,81-103,118-140,164-186	4	i12-31o83-105i118-140o166-188i
IPI00000691	CLDN1 Claudin-1	Miscellaneous	StructuralAndAdhesion;Claudin	Valid	3	Y	n4-16c21/22o79-98i119-141o161-184i	3	61-83,96-118,144-165	3	o56-78i98-120o140-162i
IPI00019231	CLDN10 Claudin-10	Miscellaneous	StructuralAndAdhesion;Claudin	Valid	4	0	i7-25o82-104i116-139o159-181i	5	4-26,35-57,74-96,115-137,160-182	4	i5-27o76-98i118-140o160-182i
IPI00026053	CLDN11 Claudin-11	Miscellaneous	StructuralAndAdhesion;Claudin	Valid	3	0	o83-103i124-143o155-179i	4	3-25,77-99,122-144,157-179	4	i5-27o84-106i122-143o158-180i
IPI00011088	CLDN12 Claudin-12	Miscellaneous	StructuralAndAdhesion;Claudin	Valid	4	0	o6-30i88-113o133-161i173-196o	4	9-31,85-107,132-154,174-196	4	i7-29o85-107i137-159o174-196i
IPI00031288	CLDN14 Claudin-14	Miscellaneous	StructuralAndAdhesion;Claudin	Valid	3	Y	n5-16c21/22o82-105i117-140o160-183i	4	12-34,59-81,96-118,142-164	3	o61-83i96-118o142-164i
IPI00011082	CLDN15 Claudin-15	Miscellaneous	StructuralAndAdhesion;Claudin	Valid	4	0	i7-24o73-95i116-140o160-187i	5	3-25,34-56,78-100,118-140,162-184	4	i7-29o78-100i120-142o162-184i
IPI00001521	CLDN16 Claudin-16	Miscellaneous	StructuralAndAdhesion;Claudin	Valid	4	0	i74-95o150-170i182-210o237-260i	5	1-23,72-94,149-171,186-208,242-264	4	i74-96o145-167i188-210o238-260i
IPI00011103	CLDN17 Claudin-17	Miscellaneous	StructuralAndAdhesion;Claudin	Valid	3	Y	n6-16c34/35o80-102i123-145o165-188i	4	1-23,48-70,84-106,130-152	3	o46-68i89-111o131-153i
IPI00218314	CLDN18 Isoform A2 of Claudin-18	Miscellaneous	StructuralAndAdhesion;Claudin	Valid	3	Y	n4-15c23/24o78-101i122-149o169-195i	4	40-62,66-88,99-121,151-173	3	o56-78i99-121o145-167i
IPI00412494	CLDN19 Isoform 1 of Claudin-19	Miscellaneous	StructuralAndAdhesion;Claudin	Valid	5	0	o6-27i39-60o80-100i120-141o161-184i	5	7-29,32-54,80-102,121-143,164-185	4	i5-27o77-99i119-141o161-183i
IPI00027998	CLDN2 Claudin-2	Miscellaneous	StructuralAndAdhesion;Claudin	Valid	5	0	o6-27i34-51o82-105i117-138o163-183i	5	5-27,35-55,77-99,118-140,163-184	4	i5-27o79-101i121-143o163-185i
IPI00011634	CLDN20 Claudin-20	Miscellaneous	StructuralAndAdhesion;Claudin	Valid	3	Y	n4-15c23/24o75-96i117-139o163-186i	5	4-26,37-58,61-83,96-118,140-162	3	o59-81i94-116o138-160i
IPI00332356	CLDN22 Claudin-22	Miscellaneous	StructuralAndAdhesion;Claudin	Valid	3	Y	n8-19c24/25o82-106i118-142o162-183i	3	57-79,94-116,140-162	3	o59-81i94-116o142-164i
IPI00059710	CLDN23 Claudin-23	Miscellaneous	StructuralAndAdhesion;Claudin	Valid	3	Y	n9-20c29/30o78-99i111-136o156-184i	3	48-70,86-107,126-148	3	o48-70i83-105o131-153i
IPI00007364	CLDN3 Claudin-3	Miscellaneous	StructuralAndAdhesion;Claudin	Valid	4	0	i7-29o78-104i116-139o159-182i	4	12-34,74-96,116-138,162-182	4	i7-29o78-100i121-143o163-185i
IPI00021944	CLDN4 Claudin-4	Miscellaneous	StructuralAndAdhesion;Claudin	Valid	3	Y	n10-21c26/27o79-99i119-140o160-183i	4	1-23,49-71,91-113,137-158	3	o51-73i93-115o135-157i
IPI00012089	CLDN5 Claudin-5	Miscellaneous	StructuralAndAdhesion;Claudin	Valid	4	0	i93-115o164-187i208-229o249-274i	4	87-109,159-181,208-230,249-271	4	i93-115o164-186i207-229o249-271i
IPI00011084	CLDN6 Claudin-6	Miscellaneous	StructuralAndAdhesion;Claudin	Valid	3	Y	n8-16c21/22o79-101i122-144o164-183i	4	10-32,54-76,96-118,142-164	3	o58-80i101-123o138-160i
IPI00794537	CLDN7 25 kDa protein	Miscellaneous	StructuralAndAdhesion;Claudin	Valid	4	0	i28-50o90-117i138-161o181-202i	4	26-48,95-117,137-159,182-204	4	i28-50o95-117i138-160o184-206i
IPI00011085	CLDN8 Claudin-8	Miscellaneous	StructuralAndAdhesion;Claudin	Valid	4	0	i7-27o79-100i120-145o165-188i	4	6-28,75-97,119-141,167-188	4	i5-27o80-102i123-145o165-187i
IPI00030843	CLDN9 Claudin-9	Miscellaneous	StructuralAndAdhesion;Claudin	Valid	3	Y	n8-19c25/26o79-105i117-144o164-184i	4	8-30,50-72,92-114,139-161	3	o52-74i98-120o135-157i
IPI00737822	hCG_1646420 claudin-like	Miscellaneous	StructuralAndAdhesion;Claudin	Invalid	3	Y	n9-20c25/26o79-100i120-145o165-189i	3	56-78,102-124,141-163	3	o52-74i94-116o142-164i
IPI00397504	CRB1 Isoform 1 of Crumbs homolog 1 precursor	Miscellaneous	StructuralAndAdhesion;CrumbsProtein	Valid	1	Y	n9-20c27/28o1344-1368i	1	1318-1340	1	o1319-1341i
IPI00410585	CRB2 Isoform 1 of Crumbs homolog 2 precursor	Miscellaneous	StructuralAndAdhesion;CrumbsProtein	Valid	1	Y	n13-31c43/44o1225-1248i	1	1177-1199	1	o1182-1204i
IPI00165433	CRB3 Isoform 2 of Crumbs protein homolog 3 precursor	Miscellaneous	StructuralAndAdhesion;CrumbsProtein	Valid	1	Y	n6-18c26/27o56-80i	1	32-54	1	o31-53i
IPI00008880	EMP1 Epithelial membrane protein 1	Miscellaneous	StructuralAndAdhesion;EMP-PMP22-LIM	Valid	4	0	i7-30o66-88i95-115o135-154i	4	5-27,65-87,96-117,133-154	4	i2-24o66-88i95-117o132-154i
IPI00008895	EMP2 Epithelial membrane protein 2	Miscellaneous	StructuralAndAdhesion;EMP-PMP22-LIM	Valid	3	Y	n2-11c16/17o63-83i95-116o141-163i	4	3-25,49-71,77-98,125-147	3	o45-67i79-101o125-147i
IPI00008901	EMP3 Epithelial membrane protein 3	Miscellaneous	StructuralAndAdhesion;EMP-PMP22-LIM	Valid	3	Y	n3-21c26/27o65-89i96-120o140-159i	3	40-62,74-96,110-132	3	o40-62i69-91o111-133i
IPI00219587	LIM2 Isoform 2 of Lens fiber membrane intrinsic protein	Miscellaneous	StructuralAndAdhesion;EMP-PMP22-LIM	Valid	3	Y	n8-19c24/25o108-129i141-163o183-205i	3	84-106,121-143,157-179	3	i84-106o121-143i156-178o
IPI00007769	PMP22 Peripheral myelin protein 22	Miscellaneous	StructuralAndAdhesion;EMP-PMP22-LIM	Valid	3	Y	n2-21c26/27o65-84i96-117o137-156i	3	40-62,71-93,107-129	3	o42-64i71-93o108-130i
IPI00743528	- 24 kDa protein	Miscellaneous	StructuralAndAdhesion;GapJunction	Invalid	4	0	i25-44o79-98i110-137o171-196i	4	22-44,76-98,115-137,176-197	4	i23-45o75-97i114-136o170-192i
IPI00218487	GJA1 Gap junction alpha-1 protein	Miscellaneous	StructuralAndAdhesion;GapJunction	Valid	4	0	i20-41o77-99i154-176o208-233i	4	22-44,72-94,156-178,208-230	4	i24-46o77-99i155-177o209-231i
IPI00056430	GJA10 Gap junction alpha-10 protein	Miscellaneous	StructuralAndAdhesion;GapJunction	Valid	4	0	i20-41o78-100i152-178o210-235i	0	0	3	o78-100i157-179o213-235i
IPI00221385	GJA3 Gap junction alpha-3 protein	Miscellaneous	StructuralAndAdhesion;GapJunction	Valid	4	0	i20-41o78-100i149-170o202-223i	4	20-42,73-95,143-165,198-220	4	i20-42o77-99i148-170o201-223i
IPI00219023	GJA4 Gap junction alpha-4 protein	Miscellaneous	StructuralAndAdhesion;GapJunction	Valid	4	0	i20-40o78-99i154-174o208-233i	3	20-42,77-99,205-227	3	i20-42o77-99i208-230o
IPI00217262	GJA5 Gap junction alpha-5 protein	Miscellaneous	StructuralAndAdhesion;GapJunction	Valid	4	0	i20-41o77-97i165-185o205-227i	3	16-38,153-175,205-227	4	i20-37o77-99i165-184o207-229i
IPI00220287	GJA8 Gap junction alpha-8 protein	Miscellaneous	StructuralAndAdhesion;GapJunction	Valid	4	0	i20-41o78-100i151-172o204-229i	0	0	4	i24-46o77-99i151-173o205-227i
IPI00028053	GJA9 Gap junction alpha-9 protein	Miscellaneous	StructuralAndAdhesion;GapJunction	Valid	4	0	i24-41o78-100i151-178o210-235i	2	22-44,74-96	2	o15-37i210-232o
IPI00007618	GJA9;GJD2 Gap junction delta-2 protein	Miscellaneous	StructuralAndAdhesion;GapJunction	Valid	4	0	i21-42o78-98i198-220o251-270i	2	21-43,78-100	4	i20-42o76-98i198-220o253-275i
IPI00027190	GJB1 Gap junction beta-1 protein	Miscellaneous	StructuralAndAdhesion;GapJunction	Valid	4	0	i21-40o77-97i131-157o190-214i	4	21-43,76-98,137-159,192-214	4	i23-45o76-95i131-153o192-214i
IPI00019868	GJB2 Gap junction beta-2 protein	Miscellaneous	StructuralAndAdhesion;GapJunction	Valid	4	0	i23-40o77-97i132-158o191-215i	4	20-42,71-93,139-161,193-215	4	i21-40o76-98i132-154o193-215i
IPI00026801	GJB3 Gap junction beta-3 protein	Miscellaneous	StructuralAndAdhesion;GapJunction	Valid	4	0	i20-39o77-97i128-149o186-211i	4	19-41,71-93,130-152,190-212	4	i21-40o76-98i127-149o188-210i
IPI00018323	GJB4 Gap junction beta-4 protein	Miscellaneous	StructuralAndAdhesion;GapJunction	Valid	4	0	i20-39o77-97i128-149o186-210i	4	20-42,76-98,129-151,186-208	4	i21-40o76-98i127-149o188-210i
IPI00030070	GJB5 Gap junction beta-5 protein	Miscellaneous	StructuralAndAdhesion;GapJunction	Valid	4	0	i20-39o77-97i128-149o185-210i	4	19-41,76-98,128-150,186-208	4	i21-40o76-98i127-149o188-210i
IPI00030763	GJB6 Gap junction beta-6 protein	Miscellaneous	StructuralAndAdhesion;GapJunction	Valid	4	0	i23-41o77-98i132-158o191-215i	4	21-42,76-97,138-160,193-215	4	i23-45o76-98i132-154o193-215i
IPI00306888	GJB7 Gap junction beta-7 protein	Miscellaneous	StructuralAndAdhesion;GapJunction	Valid	4	0	i21-39o77-98i119-143o179-207i	4	23-45,76-98,121-143,191-213	4	i21-40o76-98i119-141o181-203i
IPI00002946	GJC1 Gap junction gamma-1 protein	Miscellaneous	StructuralAndAdhesion;GapJunction	Valid	4	0	i21-40o76-96i176-198o230-248i	4	20-42,74-96,189-211,229-251	4	i23-45o76-95i176-198o229-248i
IPI00879578	GJC1;GJD3 Isoform 2 of Gap junction delta-3 protein	Miscellaneous	StructuralAndAdhesion;GapJunction	Valid	4	0	i24-45o77-95i136-157o191-214i	4	21-43,77-99,140-162,182-204	4	i21-43o77-96i136-158o191-213i
IPI00007029	GJC2 Gap junction gamma-2 protein	Miscellaneous	StructuralAndAdhesion;GapJunction	Valid	4	0	i21-41o80-103i212-234o266-284i	2	23-45,80-102	4	i21-43o80-102i212-234o265-284i
IPI00302941	GJC3;GJE1 Gap junction gamma-3 protein	Miscellaneous	StructuralAndAdhesion;GapJunction	Valid	3	0	i20-38o77-100i194-219o	4	19-40,75-97,128-150,192-214	3	i20-42o78-100i197-219o
IPI00170993	GJD4 Gap junction delta-4 protein	Miscellaneous	StructuralAndAdhesion;GapJunction	Valid	4	0	i24-45o77-97i147-169o197-218i	4	13-35,75-97,146-168,197-219	4	i7-29o75-97i147-169o198-220i
IPI00827707	IFT140 Gap junction protein (Fragment)	Miscellaneous	StructuralAndAdhesion;GapJunction	Valid	2	0	i32-49o85-107i	2	30-52,80-102	2	o32-54i85-107o
IPI00402004	- 56 kDa protein	Miscellaneous	StructuralAndAdhesion;IG_AdhesionProteins	Valid	1	0	o457-482i	2	35-55,460-482	1	o460-482i
IPI00385063	AMICA1 Isoform 1 of Junctional adhesion molecule-like precursor	Miscellaneous	StructuralAndAdhesion;IG_AdhesionProteins	Valid	1	Y	n7-14c19/20o275-296i	1	249-271	1	o255-277i
IPI00024929	ASAM Adipocyte adhesion molecule precursor	Miscellaneous	StructuralAndAdhesion;IG_AdhesionProteins	Valid	1	Y	n3-14c18/19o231-256i	1	211-233	1	o216-238i
IPI00002406	BCAM Lutheran blood group glycoprotein precursor	Miscellaneous	StructuralAndAdhesion;IG_AdhesionProteins	Valid	1	Y	n16-26c31/32o549-571i	1	517-539	1	o518-540i
IPI00166392	CADM1 Immunoglobulin superfamily member 4	Miscellaneous	StructuralAndAdhesion;IG_AdhesionProteins	Valid	1	Y	n4-14c19/20o376-396i	2	8-30,356-378	1	o356-378i
IPI00293836	CADM2 Isoform 3 of Cell adhesion molecule 2 precursor	Miscellaneous	StructuralAndAdhesion;IG_AdhesionProteins	Valid	1	Y	n2-12c16/17o370-390i	2	306-327,354-376	1	o353-375i
IPI00009619	CADM3 Isoform 2 of Cell adhesion molecule 3 precursor	Miscellaneous	StructuralAndAdhesion;IG_AdhesionProteins	Valid	1	Y	n8-19c26/27o363-390i	1	339-361	1	o338-360i
IPI00295133	CD22 Isoform CD22-beta of B-cell receptor CD22 precursor	Miscellaneous	StructuralAndAdhesion;IG_AdhesionProteins	Valid	1	Y	n3-13c19/20o688-708i	2	11-33,669-689	1	o665-687i
IPI00022203	CD33 Myeloid cell surface antigen CD33 precursor	Miscellaneous	StructuralAndAdhesion;IG_AdhesionProteins	Valid	1	Y	n3-11c16/17o261-282i	2	11-33,243-265	1	o244-266i
IPI00385428	CEACAM1 Biliary glycoprotein	Miscellaneous	StructuralAndAdhesion;IG_AdhesionProteins	Valid	1	0	o449-474i	1	450-472	1	o453-475i
IPI00373966	CEACAM16 Carcinoembryonic antigen-related cell adhesion molecule 16 precursor	Miscellaneous	StructuralAndAdhesion;IG_AdhesionProteins	Valid	2	0	o6-23i53-75o	0	0	2	o4-23i53-75o
IPI00893126	CEACAM18	Miscellaneous	StructuralAndAdhesion;IG_AdhesionProteins	Invalid	1	Y	n14-25c30/31o339-362i	1	311-333	1	o315-337i
IPI00376238	CEACAM19 Isoform 1 of Carcinoembryonic antigen-related cell adhesion molecule 19 precursor	Miscellaneous	StructuralAndAdhesion;IG_AdhesionProteins	Valid	1	Y	n15-27c32/33o158-182i	2	126-148,169-189	1	o128-150i
IPI00018667	CEACAM21 Isoform 1 of Carcinoembryonic antigen-related cell adhesion molecule 21 precursor	Miscellaneous	StructuralAndAdhesion;IG_AdhesionProteins	Valid	1	0	o239-261i	2	13-35,240-261	1	o239-261i
IPI00027411	CEACAM3 Isoform CGM1A of Carcinoembryonic antigen-related cell adhesion molecule 3 precursor	Miscellaneous	StructuralAndAdhesion;IG_AdhesionProteins	Valid	1	0	o152-176i	2	11-31,152-174	1	o154-176i
IPI00019020	CEACAM4 carcinoembryonic antigen-related cell adhesion molecule 4	Miscellaneous	StructuralAndAdhesion;IG_AdhesionProteins	Valid	1	0	o152-176i	1	152-174	1	o154-176i
IPI00027486	CEACAM5 Carcinoembryonic antigen-related cell adhesion molecule 5 precursor	Miscellaneous	StructuralAndAdhesion;IG_AdhesionProteins	Valid	1	Y	n18-28c34/35o682-701i	1	648-668	0	o
IPI00027412	CEACAM6 Carcinoembryonic antigen-related cell adhesion molecule 6 precursor	Miscellaneous	StructuralAndAdhesion;IG_AdhesionProteins	Valid	1	0	o324-343i	1	316-338	0	o
IPI00028270	CEACAM7 Isoform 2a of Carcinoembryonic antigen-related cell adhesion molecule 7 precursor	Miscellaneous	StructuralAndAdhesion;IG_AdhesionProteins	Valid	1	0	o246-264i	2	8-30,246-265	0	o
IPI00299059	CHL1 Isoform 2 of Neural cell adhesion molecule L1-like protein precursor	Miscellaneous	StructuralAndAdhesion;IG_AdhesionProteins	Valid	1	Y	n4-19c24/25o1098-1119i	1	1072-1094	1	o1073-1095i
IPI00029700	DSCAM Isoform Long of Down syndrome cell adhesion molecule precursor	Miscellaneous	StructuralAndAdhesion;IG_AdhesionProteins	Valid	1	Y	n3-13c17/18o1595-1616i	1	1577-1599	1	o1578-1600i
IPI00154755	DSCAML1 Down syndrome cell adhesion molecule like 1	Miscellaneous	StructuralAndAdhesion;IG_AdhesionProteins	Valid	1	0	o1652-1672i	1	1652-1672	1	o1652-1672i
IPI00789178	FLJ41856 124 kDa protein	Miscellaneous	StructuralAndAdhesion;IG_AdhesionProteins	Valid	1	0	o968-991i	1	967-989	1	o968-990i
IPI00024053	IGSF9 Protein turtle homolog A precursor	Miscellaneous	StructuralAndAdhesion;IG_AdhesionProteins	Valid	1	Y	n2-13c17/18o735-760i	2	37-59,716-738	1	o721-743i
IPI00847471	IGSF9B Protein turtle homolog B precursor	Miscellaneous	StructuralAndAdhesion;IG_AdhesionProteins	Valid	1	Y	n3-14c19/20o723-748i	1	704-726	1	o708-730i
IPI00790020	JAM2 35 kDa protein	Miscellaneous	StructuralAndAdhesion;IG_AdhesionProteins	Valid	1	Y	n9-20c28/29o237-261i	2	209-231,259-281	1	o211-233i
IPI00871467	L1CAM cDNA FLJ76744, highly similar to Homo sapiens L1 cell adhesion molecule (L1CAM), transcript variant 1, mRNA	Miscellaneous	StructuralAndAdhesion;IG_AdhesionProteins	Valid	1	Y	n3-14c19/20o1123-1145i	1	1105-1126	1	o1104-1126i
IPI00739029	LOC147645 similar to Carcinoembryonic antigen-related cell adhesion molecule 1 precursor	Miscellaneous	StructuralAndAdhesion;IG_AdhesionProteins	Valid	1	Y	n9-20c24/25o776-805i	1	752-774	1	o753-775i
IPI00026237	MAG Myelin-associated glycoprotein precursor	Miscellaneous	StructuralAndAdhesion;IG_AdhesionProteins	Valid	1	Y	n3-14c32/33o510-533i	1	480-502	1	o479-501i
IPI00795918	NCAM1 neural cell adhesion molecule 1 isoform 2	Miscellaneous	StructuralAndAdhesion;IG_AdhesionProteins	Valid	1	Y	n7-14c19/20o723-746i	2	699-721,726-748	1	o705-727i
IPI00376427	NCAM2 Neural cell adhesion molecule 2 precursor	Miscellaneous	StructuralAndAdhesion;IG_AdhesionProteins	Valid	1	Y	n3-14c19/20o695-718i	1	688-710	1	o677-699i
IPI00513705	NFASC Isoform 1 of Neurofascin precursor	Miscellaneous	StructuralAndAdhesion;IG_AdhesionProteins	Valid	1	Y	n9-19c24/25o1217-1238i	1	1191-1213	1	o1192-1214i
IPI00873446	NRCAM Isoform 5 of Neuronal cell adhesion molecule precursor	Miscellaneous	StructuralAndAdhesion;IG_AdhesionProteins	Valid	1	Y	n17-24c29/30o1169-1190i	1	1139-1161	1	o1139-1161i
IPI00383951	SDK1 Isoform 3 of Protein sidekick-1 precursor	Miscellaneous	StructuralAndAdhesion;IG_AdhesionProteins	Valid	1	0	o2013-2036i	1	2014-2036	1	o2013-2035i
IPI00478949	SDK2 Isoform 4 of Protein sidekick-2 precursor	Miscellaneous	StructuralAndAdhesion;IG_AdhesionProteins	Valid	1	Y	n4-12c20/21o1928-1951i	1	1909-1931	1	o1909-1931i
IPI00064982	SIGLEC10 Isoform 1 of Sialic acid-binding Ig-like lectin 10 precursor	Miscellaneous	StructuralAndAdhesion;IG_AdhesionProteins	Valid	1	Y	n2-11c16/17o551-571i	2	4-25,535-557	1	o532-554i
IPI00066317	SIGLEC11 Sialic acid-binding Ig-like lectin 11 precursor	Miscellaneous	StructuralAndAdhesion;IG_AdhesionProteins	Valid	1	0	o583-608i	2	35-55,581-603	1	o586-608i
IPI00071204	SIGLEC12 Isoform Long of Sialic acid-binding Ig-like lectin 12 precursor	Miscellaneous	StructuralAndAdhesion;IG_AdhesionProteins	Valid	1	Y	n2-13c18/19o479-502i	1	460-482	1	o462-484i
IPI00432525	SIGLEC14 Sialic acid-binding Ig-like lectin 14 precursor	Miscellaneous	StructuralAndAdhesion;IG_AdhesionProteins	Valid	1	Y	n4-11c16/17o354-381i	0	0	1	o343-365i
IPI00796217	SIGLEC15 Sialic acid-binding Ig-like lectin 15 precursor	Miscellaneous	StructuralAndAdhesion;IG_AdhesionProteins	Valid	1	Y	n4-15c23/24o264-284i	1	240-262	1	o238-260i
IPI00021935	SIGLEC5 Sialic acid-binding Ig-like lectin 5 precursor	Miscellaneous	StructuralAndAdhesion;IG_AdhesionProteins	Valid	1	Y	n4-11c16/17o439-462i	1	418-440	1	o424-446i
IPI00004288	SIGLEC7 Isoform 1 of Sialic acid-binding Ig-like lectin 7 precursor	Miscellaneous	StructuralAndAdhesion;IG_AdhesionProteins	Valid	1	Y	n2-10c18/19o351-376i	1	334-356	1	o336-358i
IPI00171647	SIGLEC8 Isoform 1 of Sialic acid-binding Ig-like lectin 8 precursor	Miscellaneous	StructuralAndAdhesion;IG_AdhesionProteins	Valid	1	Y	n2-12c16/17o361-384i	1	344-366	1	o346-368i
IPI00004315	SIGLEC9 Sialic acid-binding Ig-like lectin 9 precursor	Miscellaneous	StructuralAndAdhesion;IG_AdhesionProteins	Valid	1	Y	n2-10c15/16o349-370i	1	333-355	1	o333-355i
IPI00478921	MPZ myelin protein zero	Miscellaneous	StructuralAndAdhesion;IG_MPZ	Valid	1	Y	n23-34c39/40o164-193i	1	125-147	1	o128-150i
IPI00022558	MPZL1 Isoform 1 of Myelin protein zero-like protein 1 precursor	Miscellaneous	StructuralAndAdhesion;IG_MPZ	Valid	1	Y	n20-31c37/38o165-191i	1	128-150	1	o132-154i
IPI00024811	MPZL2 Myelin protein zero-like protein 2 precursor	Miscellaneous	StructuralAndAdhesion;IG_MPZ	Valid	1	Y	n10-21c26/27o151-175i	1	120-142	1	o127-149i
IPI00375222	MPZL3 Myelin protein zero-like protein 3 precursor	Miscellaneous	StructuralAndAdhesion;IG_MPZ	Valid	2	0	i12-30o155-179i	2	12-34,158-180	2	i12-34o159-181i
IPI00173461	JPH1 Junctophilin-1	Miscellaneous	StructuralAndAdhesion;Junctophilin	Valid	1	0	o640-660i	1	637-659	1	o638-660i
IPI00176532	JPH2 Isoform 1 of Junctophilin-2	Miscellaneous	StructuralAndAdhesion;Junctophilin	Valid	1	0	o674-695i	1	672-694	1	o673-695i
IPI00166646	JPH3 Isoform 1 of Junctophilin-3	Miscellaneous	StructuralAndAdhesion;Junctophilin	Valid	1	0	o727-747i	1	724-746	1	o725-747i
IPI00377242	JPH4 Junctophilin 4	Miscellaneous	StructuralAndAdhesion;Junctophilin	Valid	1	0	o609-629i	1	606-628	0	o
IPI00295031	PCDHB1 Protocadherin beta 1 precursor	Miscellaneous	StructuralAndAdhesion;ProtocadherinsBeta	Valid	1	Y	n13-23c28/29o690-715i	1	663-685	1	o662-684i
IPI00009034	PCDHB10 Protocadherin beta 10 precursor	Miscellaneous	StructuralAndAdhesion;ProtocadherinsBeta	Valid	1	Y	n14-21c26/27o688-713i	1	664-686	1	o665-687i
IPI00001451	PCDHB11 Protocadherin beta 11 precursor	Miscellaneous	StructuralAndAdhesion;ProtocadherinsBeta	Valid	1	Y	n14-21c26/27o688-711i	1	663-685	1	o663-685i
IPI00001450	PCDHB12 Protocadherin beta 12 precursor	Miscellaneous	StructuralAndAdhesion;ProtocadherinsBeta	Valid	1	Y	n14-21c26/27o688-711i	1	663-685	1	o662-684i
IPI00001449	PCDHB13 Protocadherin beta 13 precursor	Miscellaneous	StructuralAndAdhesion;ProtocadherinsBeta	Valid	1	Y	n13-23c28/29o688-711i	1	660-682	1	o661-683i
IPI00001434	PCDHB14 Protocadherin beta 14 precursor	Miscellaneous	StructuralAndAdhesion;ProtocadherinsBeta	Valid	1	Y	n14-21c26/27o688-711i	1	663-685	1	o663-685i
IPI00001433	PCDHB15 Protocadherin beta 15 precursor	Miscellaneous	StructuralAndAdhesion;ProtocadherinsBeta	Valid	1	Y	n14-21c26/27o688-711i	1	663-685	1	o662-684i
IPI00299853	PCDHB16 Protocadherin beta 16 precursor	Miscellaneous	StructuralAndAdhesion;ProtocadherinsBeta	Valid	1	Y	n13-23c28/29o688-711i	1	661-683	1	o661-683i
IPI00001432	PCDHB2 Protocadherin beta 2 precursor	Miscellaneous	StructuralAndAdhesion;ProtocadherinsBeta	Valid	1	Y	n16-23c28/29o690-713i	1	663-685	1	o663-685i
IPI00001431	PCDHB3 Protocadherin beta 3 precursor	Miscellaneous	StructuralAndAdhesion;ProtocadherinsBeta	Valid	1	Y	n14-21c26/27o688-711i	1	663-685	1	o663-685i
IPI00001429	PCDHB4 Protocadherin beta 4 precursor	Miscellaneous	StructuralAndAdhesion;ProtocadherinsBeta	Valid	1	Y	n12-22c27/28o687-710i	1	661-683	1	o661-683i
IPI00001428	PCDHB5 Protocadherin beta 5 precursor	Miscellaneous	StructuralAndAdhesion;ProtocadherinsBeta	Valid	1	Y	n14-24c30/31o687-710i	1	658-680	1	o658-680i
IPI00001426	PCDHB6 Protocadherin beta 6 precursor	Miscellaneous	StructuralAndAdhesion;ProtocadherinsBeta	Valid	1	Y	n12-22c27/28o686-709i	1	660-682	1	o660-682i
IPI00001425	PCDHB7 Protocadherin beta 7 precursor	Miscellaneous	StructuralAndAdhesion;ProtocadherinsBeta	Valid	1	Y	n14-21c26/27o684-709i	1	661-683	1	o660-682i
IPI00009033	PCDHB8 Protocadherin beta 8 precursor	Miscellaneous	StructuralAndAdhesion;ProtocadherinsBeta	Valid	1	Y	n13-23c28/29o689-715i	1	662-684	1	o664-686i
IPI00001424	PCDHB9 Protocadherin beta 9 precursor	Miscellaneous	StructuralAndAdhesion;ProtocadherinsBeta	Invalid	1	Y	n14-21c26/27o688-711i	1	663-685	1	o663-685i
IPI00064262	DCHS1 Protocadherin-16 precursor	Miscellaneous	StructuralAndAdhesion;ProtocadherinsOther	Valid	1	Y	n21-33c42/43o2935-2961i	1	2896-2918	1	o2897-2919i
IPI00014829	DCHS2 Dachsous-2	Miscellaneous	StructuralAndAdhesion;ProtocadherinsOther	Valid	1	0	o2532-2562i	1	2536-2558	1	o2540-2562i
IPI00031411	FAT Cadherin-related tumor suppressor homolog precursor	Miscellaneous	StructuralAndAdhesion;ProtocadherinsOther	Valid	1	Y	n5-15c19/20o4185-4205i	1	4165-4186	1	o4163-4185i
IPI00302641	FAT2 Protocadherin Fat 2 precursor	Miscellaneous	StructuralAndAdhesion;ProtocadherinsOther	Valid	1	Y	n3-13c18/19o4049-4069i	1	4030-4052	1	o4031-4053i
IPI00455386	FAT3 similar to fat3	Miscellaneous	StructuralAndAdhesion;ProtocadherinsOther	Valid	1	0	o4199-4219i	2	4151-4172,4199-4220	1	o4200-4219i
IPI00852735	FAT4 FAT tumor suppressor homolog 4	Miscellaneous	StructuralAndAdhesion;ProtocadherinsOther	Valid	1	0	o4502-4526i	2	16-38,4503-4525	1	o4503-4525i
IPI00397966	LOC389117 similar to FAT tumor suppressor homolog 1	Miscellaneous	StructuralAndAdhesion;ProtocadherinsOther	Valid	2	0	i30-51o723-743i	1	728-750	1	o722-744i
IPI00336112	MUPCDH Isoform 1 of Mucin and cadherin-like protein precursor	Miscellaneous	StructuralAndAdhesion;ProtocadherinsOther	Valid	1	Y	n6-17c25/26o668-690i	1	642-664	1	o643-665i
IPI00176458	PCDH1 protocadherin 1 isoform 2 precursor	Miscellaneous	StructuralAndAdhesion;ProtocadherinsOther	Valid	1	Y	n37-50c57/58o853-874i	1	796-818	1	o795-817i
IPI00010826	PCDH10 protocadherin 10 isoform 2 precursor	Miscellaneous	StructuralAndAdhesion;ProtocadherinsOther	Valid	1	Y	n2-13c18/19o714-738i	1	697-719	1	o698-720i
IPI00514303	PCDH11X 148 kDa protein	Miscellaneous	StructuralAndAdhesion;ProtocadherinsOther	Valid	1	Y	n3-18c23/24o813-834i	2	733-755,787-809	0	o
IPI00218387	PCDH11Y Isoform 1 of Protocadherin-11 Y-linked precursor	Miscellaneous	StructuralAndAdhesion;ProtocadherinsOther	Valid	1	Y	n4-15c20/21o845-866i	3	14-36,768-790,822-844	1	i13-35o
IPI00009851	PCDH12 PCDH12 protein	Miscellaneous	StructuralAndAdhesion;ProtocadherinsOther	Valid	1	Y	n4-12c24/25o711-736i	1	691-713	1	o692-714i
IPI00852862	PCDH15 Protocadherin 15	Miscellaneous	StructuralAndAdhesion;ProtocadherinsOther	Valid	1	Y	n10-21c26/27o1375-1397i	1	1350-1372	1	o1349-1371i
IPI00645206	PCDH17 Isoform 1 of Protocadherin-17 precursor	Miscellaneous	StructuralAndAdhesion;ProtocadherinsOther	Valid	1	Y	n3-13c17/18o704-728i	1	689-711	0	o
IPI00030618	PCDH18 protocadherin 18 precursor	Miscellaneous	StructuralAndAdhesion;ProtocadherinsOther	Valid	1	Y	n12-19c27/28o698-722i	2	647-669,672-694	1	o671-693i
IPI00552819	PCDH19 Isoform 1 of Protocadherin-19 precursor	Miscellaneous	StructuralAndAdhesion;ProtocadherinsOther	Valid	1	Y	n4-15c19/20o679-701i	2	634-656,658-680	1	o660-682i
IPI00478667	PCDH20 cDNA FLJ75181	Miscellaneous	StructuralAndAdhesion;ProtocadherinsOther	Valid	2	0	i43-62o890-913i	1	888-910	2	i43-65o889-911i
IPI00040730	PCDH21 protocadherin 21 precursor	Miscellaneous	StructuralAndAdhesion;ProtocadherinsOther	Valid	1	Y	n6-14c19/20o701-725i	1	682-704	1	o683-705i
IPI00307446	PCDH24 Protocadherin LKC precursor	Miscellaneous	StructuralAndAdhesion;ProtocadherinsOther	Valid	1	Y	n4-15c19/20o1152-1177i	1	1134-1156	1	o1136-1158i
IPI00289870	PCDH7 Isoform C of Protocadherin-7 precursor	Miscellaneous	StructuralAndAdhesion;ProtocadherinsOther	Valid	1	Y	n14-25c30/31o831-854i	1	802-824	1	o801-823i
IPI00001895	PCDH8 Isoform 1 of Protocadherin-8 precursor	Miscellaneous	StructuralAndAdhesion;ProtocadherinsOther	Valid	1	Y	n11-24c29/30o750-774i	1	721-743	1	o721-743i
IPI00409626	PCDH9 protocadherin 9 isoform 1 precursor	Miscellaneous	StructuralAndAdhesion;ProtocadherinsOther	Valid	1	Y	n8-18c23/24o812-836i	1	792-814	1	o791-813i
IPI00301464	SGCA Isoform SGCA-1 of Alpha-sarcoglycan precursor	Miscellaneous	StructuralAndAdhesion;Sarcoglycan	Valid	1	Y	n4-15c23/24o286-312i	1	266-288	1	o267-289i
IPI00002970	SGCB Beta-sarcoglycan	Miscellaneous	StructuralAndAdhesion;Sarcoglycan	Valid	1	0	i64-90o	1	68-90	1	i68-90o
IPI00294216	SGCD Delta-sarcoglycan	Miscellaneous	StructuralAndAdhesion;Sarcoglycan	Valid	1	0	i34-57o	1	37-59	1	i35-57o
IPI00414984	SGCE sarcoglycan, epsilon isoform 1	Miscellaneous	StructuralAndAdhesion;Sarcoglycan	Valid	1	0	o317-340i	1	318-340	1	o317-339i
IPI00218559	SGCG Gamma-sarcoglycan	Miscellaneous	StructuralAndAdhesion;Sarcoglycan	Valid	1	0	i35-58o	1	38-60	1	i36-58o
IPI00064994	SGCZ sarcoglycan zeta	Miscellaneous	StructuralAndAdhesion;Sarcoglycan	Valid	1	0	i49-71o	1	51-73	1	i49-71o
IPI00514244	- 24 kDa protein	Miscellaneous	StructuralAndAdhesion;UPK3	Valid	1	0	o163-186i	1	164-186	1	o163-185i
IPI00401164	- 24 kDa protein	Miscellaneous	StructuralAndAdhesion;UPK3	Valid	1	0	o163-186i	1	164-186	1	o163-185i
IPI00289920	UPK3A Isoform 1 of Uroplakin-3A precursor	Miscellaneous	StructuralAndAdhesion;UPK3	Valid	1	Y	n4-13c31/32o208-235i	0	0	1	i178-200o
IPI00328948	UPK3B uroplakin 3B isoform b	Miscellaneous	StructuralAndAdhesion;UPK3	Valid	1	Y	n10-22c27/28o198-219i	2	31-53,170-192	1	o170-192i
IPI00166394	ARMC10 Isoform 1 of Armadillo repeat-containing protein 10	Miscellaneous	Unknown_function;ARMC	Valid	1	0	o6-25i	1	40023	1	o5-27i
IPI00009908	ARMCX1 Armadillo repeat-containing X-linked protein 1	Miscellaneous	Unknown_function;ARMC	Valid	0	0	o	1	39960	1	i7-29o
IPI00006142	ARMCX2 Armadillo repeat-containing X-linked protein 2	Miscellaneous	Unknown_function;ARMC	Valid	1	0	i7-27o	1	39960	1	i7-25o
IPI00009906	ARMCX3 Armadillo repeat-containing X-linked protein 3	Miscellaneous	Unknown_function;ARMC	Valid	1	0	o6-25i	1	40023	1	i7-29o
IPI00419218	ARMCX4 Isoform 1 of Armadillo repeat-containing X-linked protein 4	Miscellaneous	Unknown_function;ARMC	Valid	1	0	i111-129o	1	108-130	0	o
IPI00018359	ARMCX6 Protein ARMCX6	Miscellaneous	Unknown_function;ARMC	Valid	1	0	i7-27o	0	0	1	i7-29o
IPI00787987	LOC389137 similar to SVH protein	Miscellaneous	Unknown_function;ARMC	Invalid	1	0	o6-25i	1	40023	1	o5-27i
IPI00030649	CNIH Protein cornichon homolog	Miscellaneous	Unknown_function;CNIH	Valid	3	0	i7-29o56-82i123-142o	3	7-29,53-75,121-143	3	i7-29o56-78i123-142o
IPI00787516	CNIH2 similar to cornichon homolog 2	Miscellaneous	Unknown_function;CNIH	Valid	2	0	o246-273i313-332o	2	252-274,311-333	2	o247-269i313-332o
IPI00152192	CNIH3 Protein cornichon homolog 3	Miscellaneous	Unknown_function;CNIH	Valid	3	0	i7-29o72-95i139-158o	3	7-29,81-103,136-158	3	i7-29o77-99i139-158o
IPI00000115	CNIH4 Isoform 1 of Protein cornichon homolog 4	Miscellaneous	Unknown_function;CNIH	Valid	3	0	i5-25o52-75i118-137o	3	6-28,52-74,116-138	3	i5-27o53-75i118-137o
IPI00394718	CSMD1 Isoform 1 of CUB and sushi domain-containing protein 1 precursor	Miscellaneous	Unknown_function;CSMD	Valid	1	Y	n10-21c26/27o3489-3510i	1	3462-3483	1	o3462-3484i
IPI00394770	CSMD2 CSMD2 protein	Miscellaneous	Unknown_function;CSMD	Valid	1	0	o3555-3576i	1	3553-3575	1	o3554-3576i
IPI00377041	CSMD3 CUB and Sushi multiple domains 3 isoform 1	Miscellaneous	Unknown_function;CSMD	Valid	2	0	i44-63o3631-3652i	1	3630-3649	2	i44-66o3630-3652i
IPI00871626	- Uncharacterized protein ENSP00000381209 (Fragment)	Miscellaneous	Unknown_function;cTAGE	Invalid	1	0	o49-72i	1	52-74	1	o50-72i
IPI00400827	CTAGE1 Protein cTAGE-2	Miscellaneous	Unknown_function;cTAGE	Invalid	1	0	o12-30i	0	0	1	i13-30o
IPI00006122	CTAGE5 Isoform MEA6 of Cutaneous T-cell lymphoma-associated antigen 5	Miscellaneous	Unknown_function;cTAGE	Valid	1	0	o39-60i	1	40-62	1	i38-60o
IPI00845515	CTAGE6 CTAGE family, member 6	Miscellaneous	Unknown_function;cTAGE	Invalid	1	0	o37-60i	1	40-62	1	i38-60o
IPI00302089	CTAGEP Similar to CTAGE family, member 5 isoform 4	Miscellaneous	Unknown_function;cTAGE	Invalid	1	0	o39-60i	1	41-63	1	i38-60o
IPI00847772	LOC220429 Similar to CTAGE family, member 5 isoform 2	Miscellaneous	Unknown_function;cTAGE	Invalid	1	0	o39-60i	1	40-62	1	i38-60o
IPI00030542	LOC441294 Putative uncharacterized protein LOC389592	Miscellaneous	Unknown_function;cTAGE	Valid	2	0	o6-25i185-206o	2	3-25,186-208	2	o5-22i184-206o
IPI00877046	LOC442780;CTAGE4 cDNA FLJ77176	Miscellaneous	Unknown_function;cTAGE	Invalid	1	0	o37-60i	1	40-62	1	i38-60o
IPI00872620	DC2 Uncharacterized protein ENSP00000378154	Miscellaneous	Unknown_function;DC2	Valid	3	0	i31-53o83-104i116-139o	2	32-54,115-137	3	i32-54o82-104i117-139o
IPI00038550	LOC202459 Similar to RIKEN cDNA 2310008M10	Miscellaneous	Unknown_function;DC2	Invalid	3	0	o6-24i53-73o88-109i	3	5-27,54-76,85-107	3	i2-24o52-74i87-109o
IPI00741066	LOC646567 similar to DC2 protein	Miscellaneous	Unknown_function;DC2	Invalid	3	0	i28-51o86-105i117-137o	4	1-18,30-52,83-105,113-135	3	i30-52o80-102i115-137o
IPI00010187	ELOVL1 Elongation of very long chain fatty acids protein 1	Miscellaneous	Unknown_function;ELOVL	Valid	7	0	o22-46i58-78o110-130i137-156o176-196i203-221o227-252i	0	0	7	o20-42i63-85o108-130i137-154o174-196i203-221o231-253i
IPI00413930	ELOVL2 Elongation of very long chain fatty acids protein 2	Miscellaneous	Unknown_function;ELOVL	Valid	7	0	o34-52i64-84o117-135i147-164o170-192i204-224o230-254i	5	34-56,66-88,144-166,189-211,232-253	7	o28-50i62-84o116-135i142-164o179-201i208-225o235-254i
IPI00054675	ELOVL3 Elongation of very long chain fatty acids protein 3	Miscellaneous	Unknown_function;ELOVL	Valid	7	0	o33-55i67-95o115-136i143-160o166-185i197-223o235-259i	5	33-55,69-91,115-136,199-221,236-258	7	o33-55i60-82o86-108i115-137o165-187i200-222o237-259i
IPI00009295	ELOVL4 Elongation of very long chain fatty acids protein 4	Miscellaneous	Unknown_function;ELOVL	Valid	7	0	o45-63i75-94o128-147i159-177o189-208i220-240o246-267i	5	47-66,77-99,163-185,199-221,246-267	7	o47-64i77-99o125-147i154-173o183-205i217-239o249-267i
IPI00556024	ELOVL5 35 kDa protein	Miscellaneous	Unknown_function;ELOVL	Valid	4	0	o71-88i100-119o153-171i183-200o	2	70-91,102-124	3	o65-87i104-126o149-171i
IPI00031695	ELOVL6 Elongation of very long chain fatty acids protein 6	Miscellaneous	Unknown_function;ELOVL	Valid	7	0	o34-51i63-91o111-132i139-156o162-183i195-217o237-255i	0	0	6	i34-51o66-88i137-156o161-183i195-217o232-254i
IPI00783761	ELOVL7 Elongation of very long chain fatty acids protein 7	Miscellaneous	Unknown_function;ELOVL	Valid	7	0	o28-48i69-87o118-136i143-162o174-194i206-227o233-258i	4	35-57,163-185,206-228,233-255	7	o29-51i72-94o114-136i143-162o172-194i206-225o235-257i
IPI00062596	C1orf76 UPF0417 protein C1orf76	Miscellaneous	Unknown_function;FAM163	Valid	1	0	o6-28i	1	39992	1	o5-27i
IPI00478696	C9orf166 UPF0417 protein C9orf166	Miscellaneous	Unknown_function;FAM163	Valid	1	0	o6-28i	1	39992	1	o5-27i
IPI00871548	LOC643750;C9orf166 Uncharacterized protein ENSP00000383515	Miscellaneous	Unknown_function;FAM163	Invalid	1	0	o6-28i	1	39992	1	o5-27i
IPI00410565	- Uncharacterized protein ENSP00000341314	Miscellaneous	Unknown_function;FAM74	Valid	1	0	i91-109o	1	90-112	1	i92-114o
IPI00607593	FAM74A3 Family with sequence similarity 74, member A3	Miscellaneous	Unknown_function;FAM74	Valid	1	0	i121-139o	1	120-142	1	i122-144o
IPI00877894	LOC653809;LOC653114;FAM74A1;FAM74A2 Protein FAM74A1	Miscellaneous	Unknown_function;FAM74	Invalid	1	0	i89-107o	1	88-110	1	i90-112o
IPI00845457	FAM75A1 Protein FAM75A1	Miscellaneous	Unknown_function;FAM75	Invalid	1	0	i24-46o	1	25-47	1	i21-43o
IPI00647018	FAM75A2 Protein FAM75A2	Miscellaneous	Unknown_function;FAM75	Valid	1	0	i24-46o	1	25-47	1	i21-43o
IPI00472874	FAM75A3 Protein FAM75A3	Miscellaneous	Unknown_function;FAM75	Valid	1	0	i24-46o	1	25-47	1	i21-43o
IPI00640187	FAM75A4 Protein FAM75A4	Miscellaneous	Unknown_function;FAM75	Invalid	1	0	i24-46o	1	25-47	1	i21-43o
IPI00480163	FAM75A5 Protein FAM75A5	Miscellaneous	Unknown_function;FAM75	Valid	1	0	i24-46o	1	25-47	1	i21-43o
IPI00374520	FAM75A6 Protein FAM75A6	Miscellaneous	Unknown_function;FAM75	Valid	1	0	i24-46o	1	25-47	1	i21-43o
IPI00293080	FAM75A7 Protein FAM75A7	Miscellaneous	Unknown_function;FAM75	Valid	1	0	i24-46o	1	25-47	1	i21-43o
IPI00783899	FAM75C1 similar to chromosome 9 open reading frame 36	Miscellaneous	Unknown_function;FAM75	Invalid	1	0	i38-60o	1	39-61	1	i38-60o
IPI00415064	FLJ43859 CDNA FLJ43859 fis, clone TESTI4007382	Miscellaneous	Unknown_function;FAM75	Valid	1	0	i27-50o	1	27-49	1	i29-51o
IPI00872989	FLJ44082 CDNA FLJ44082 fis, clone TESTI4040800	Miscellaneous	Unknown_function;FAM75	Valid	1	0	i27-50o	1	27-49	1	i29-51o
IPI00399119	FLJ46321 CDNA FLJ46321 fis, clone TESTI4043067	Miscellaneous	Unknown_function;FAM75	Valid	1	0	i29-50o	1	27-49	1	i29-51o
IPI00176824	- Uncharacterized protein ENSP00000375136	Miscellaneous	Unknown_function;HIGD	Invalid	2	0	o27-45i65-84o	1	26-47	2	o27-46i65-84o
IPI00856008	HIGD1A HIG1 domain family, member 1A isoform a	Miscellaneous	Unknown_function;HIGD	Valid	2	0	i41-60o80-98i	1	40-61	2	i43-60o75-97i
IPI00001845	HIGD1B HIG1 domain family member 1B	Miscellaneous	Unknown_function;HIGD	Valid	2	0	o30-47i67-85o	2	27-48,67-88	2	i30-47o62-84i
IPI00796647	HIGD1C HIG1 domain family, member 1C	Miscellaneous	Unknown_function;HIGD	Valid	2	0	o28-47i59-83o	2	25-46,61-83	2	o28-47i59-81o
IPI00020883	HIGD2A HIG1 domain family member 2A	Miscellaneous	Unknown_function;HIGD	Valid	2	0	i48-68o83-102i	2	46-67,82-102	2	o48-70i83-102o
IPI00038613	HIGD2BP HIGD2BP protein	Miscellaneous	Unknown_function;HIGD	Invalid	2	0	o48-67i79-102o	2	46-68,83-104	2	o48-70i83-102o
IPI00175654	C17orf60 Probable mast cell antigen 32 homolog precursor	Miscellaneous	Unknown_function;IG_Unknown_function	Valid	1	Y	n8-19c24/25o228-249i	1	201-223	1	o204-226i
IPI00001754	F11R Junctional adhesion molecule A precursor	Miscellaneous	Unknown_function;IG_Unknown_function	Valid	1	Y	n11-22c27/28o236-261i	1	210-232	1	o212-234i
IPI00470361	KIRREL Isoform 2 of Kin of IRRE-like protein 1 precursor	Miscellaneous	Unknown_function;IG_Unknown_function	Valid	1	Y	n2-11c16/17o511-537i	2	13-35,496-518	1	o497-519i
IPI00395833	KIRREL2 Isoform 1 of Kin of IRRE-like protein 2 precursor	Miscellaneous	Unknown_function;IG_Unknown_function	Valid	1	Y	n6-16c20/21o511-534i	1	490-512	1	o491-513i
IPI00218082	KIRREL3 Isoform 1 of Kin of IRRE-like protein 3 precursor	Miscellaneous	Unknown_function;IG_Unknown_function	Valid	1	Y	n8-16c21/22o532-558i	1	515-537	1	o515-537i
IPI00257928	VSIG1 V-set and immunoglobulin domain-containing protein 1 precursor	Miscellaneous	Unknown_function;IG_Unknown_function	Valid	1	Y	n2-12c16/17o233-257i	2	13-34,218-240	2	i13-35o218-240i
IPI00101797	VSIG2 Isoform 1 of V-set and immunoglobulin domain-containing protein 2 precursor	Miscellaneous	Unknown_function;IG_Unknown_function	Valid	1	Y	n8-19c23/24o242-264i	1	220-242	1	o219-241i
IPI00027038	VSIG4 Isoform 1 of V-set and immunoglobulin domain-containing protein 4 precursor	Miscellaneous	Unknown_function;IG_Unknown_function	Valid	1	Y	n3-14c19/20o284-306i	1	264-286	1	o265-287i
IPI00376274	VSIG8 Isoform 1 of V-set and immunoglobulin domain-containing protein 8 precursor	Miscellaneous	Unknown_function;IG_Unknown_function	Valid	1	Y	n3-14c21/22o262-287i	2	225-247,252-273	1	i241-263o
IPI00394824	VSTM1 Isoform 1 of V-set and transmembrane domain-containing protein 1 precursor	Miscellaneous	Unknown_function;IG_Unknown_function	Valid	1	Y	n3-11c16/17o136-157i	1	120-142	1	i119-141o
IPI00847947	VSTM2A Immunoglobulin V-set domain containing protein	Miscellaneous	Unknown_function;IG_Unknown_function	Valid	0	Y	n4-17c24/25o	0	0	0	o
IPI00790012	VSTM2B hypothetical protein	Miscellaneous	Unknown_function;IG_Unknown_function	Valid	1	0	i230-251o	1	229-251	0	o
IPI00028685	VSTM2L Isoform 1 of V-set and transmembrane domain-containing protein 2-like protein precursor	Miscellaneous	Unknown_function;IG_Unknown_function	Valid	0	Y	n5-19c24/25o	0	0	0	o
IPI00174439	VSTM3 Immunoglobulin V-set domain containing protein	Miscellaneous	Unknown_function;IG_Unknown_function	Valid	1	Y	n11-21c26/27o209-230i	2	32-54,181-203	1	o183-205i
IPI00013888	ITM2A Integral membrane protein 2A	Miscellaneous	Unknown_function;ITM2	Valid	1	0	o54-78i	1	53-75	1	i57-79o
IPI00031821	ITM2B Integral membrane protein 2B	Miscellaneous	Unknown_function;ITM2	Valid	1	0	i52-76o	1	53-75	1	i52-74o
IPI00016014	ITM2C Isoform 1 of Integral membrane protein 2C	Miscellaneous	Unknown_function;ITM2	Valid	1	0	i58-80o	1	57-79	1	i58-80o
IPI00880072	- 27 kDa protein	Miscellaneous	Unknown_function;LHFP	Valid	2	0	i159-178o206-228i	3	96-118,157-179,206-228	2	i159-181o206-228i
IPI00419291	bA9F11.1 BA9F11.1 protein	Miscellaneous	Unknown_function;LHFP	Invalid	3	0	o6-26i38-61o81-101i	3	4-26,36-58,82-104	3	i2-21o36-58i79-101o
IPI00785082	LHFP Lipoma HMGIC fusion partner precursor	Miscellaneous	Unknown_function;LHFP	Valid	3	Y	n4-15c20/21o87-108i120-141o168-190i	3	64-86,100-122,149-170	3	o67-89i101-123o146-168i
IPI00784831	LHFPL1 Isoform 1 of Lipoma HMGIC fusion partner-like 1 protein precursor	Miscellaneous	Unknown_function;LHFP	Valid	3	Y	n4-15c20/21o79-107i119-140o167-189i	3	65-87,101-123,151-172	3	o65-87i100-122o147-169i
IPI00445977	LHFPL2 Lipoma HMGIC fusion partner-like 2 protein	Miscellaneous	Unknown_function;LHFP	Valid	4	0	i12-35o96-120i132-154o183-203i	4	8-30,101-123,135-157,182-204	4	i13-35o98-120i132-154o181-203i
IPI00785184	LHFPL3 lipoma HMGIC fusion partner-like 3	Miscellaneous	Unknown_function;LHFP	Valid	2	0	i21-46o93-117i	2	21-43,96-118	2	i21-43o96-118i
IPI00376467	LHFPL4 Isoform 1 of Lipoma HMGIC fusion partner-like 4 protein	Miscellaneous	Unknown_function;LHFP	Valid	4	0	i21-46o94-118i127-147o175-197i	4	22-44,96-118,128-150,175-197	4	i21-43o95-117i124-146o175-197i
IPI00874029	LHFPL5 27 kDa protein	Miscellaneous	Unknown_function;LHFP	Valid	5	0	i53-75o87-105i125-146o152-175i203-227o	5	50-72,79-101,124-146,154-176,203-225	4	i50-72o123-145i152-174o203-225i
IPI00470954	LRRC37A leucine rich repeat containing 37A	Miscellaneous	Unknown_function;LRRC37	Valid	1	Y	n24-34c39/40o1582-1604i	1	1544-1566	1	o1543-1565i
IPI00334362	LRRC37A2 c114 SLIT-like testicular protein	Miscellaneous	Unknown_function;LRRC37	Valid	1	Y	n24-34c39/40o1582-1604i	1	1544-1566	1	o1543-1565i
IPI00297574	LRRC37A3 Leucine-rich repeat-containing protein 37A3	Miscellaneous	Unknown_function;LRRC37	Valid	1	0	o1582-1602i	2	9-31,1582-1604	1	o1582-1604i
IPI00791592	LRRC37B Uncharacterized protein LRRC37B	Miscellaneous	Unknown_function;LRRC37	Valid	1	0	o933-955i	2	12-34,933-955	1	o934-956i
IPI00478305	LRRC37B2 LRRC37B2 protein	Miscellaneous	Unknown_function;LRRC37	Valid	2	0	i146-168o201-220i	2	146-168,196-218	1	i146-168o
IPI00007880	MS4A1 B-lymphocyte antigen CD20	Miscellaneous	Unknown_function;MS4A	Valid	4	0	i57-78o84-103i124-143o189-212i	4	51-73,81-103,118-140,188-210	4	i55-77o82-104i117-139o190-212i
IPI00163227	MS4A10 Membrane-spanning 4-domains subfamily A member 10	Miscellaneous	Unknown_function;MS4A	Valid	4	0	i60-82o94-111i123-142o172-193i	4	62-84,94-116,122-144,170-192	3	i60-82o92-111i123-142o
IPI00302076	MS4A12 Membrane-spanning 4-domains subfamily A member 12	Miscellaneous	Unknown_function;MS4A	Valid	4	0	i90-114o120-141i162-181o201-224i	3	97-119,163-185,202-224	4	i90-112o127-149i162-181o201-223i
IPI00553198	MS4A13 Isoform 1 of Membrane-spanning 4-domains subfamily A member 13	Miscellaneous	Unknown_function;MS4A	Invalid	4	0	i7-25o31-52i64-88o108-129i	3	1-23,34-56,67-89	4	i2-21o31-53i66-88o108-130i
IPI00852872	MS4A15 hypothetical protein LOC219995 isoform 1	Miscellaneous	Unknown_function;MS4A	Valid	4	0	o73-95i102-120o140-159i171-193o	4	73-95,103-125,142-164,171-193	4	o73-95i102-124o139-158i171-193o
IPI00007153	MS4A2 High affinity immunoglobulin epsilon receptor subunit beta	Miscellaneous	Unknown_function;MS4A	Valid	4	0	i66-88o100-117i129-150o181-202i	4	62-84,98-119,131-152,180-202	4	i61-83o98-117i130-152o181-203i
IPI00220897	MS4A3 Isoform 1 of Membrane-spanning 4-domains subfamily A member 3	Miscellaneous	Unknown_function;MS4A	Valid	4	0	i50-71o91-111i123-145o165-187i	4	50-72,92-114,125-147,173-195	4	i50-72o87-109i122-144o173-195i
IPI00096647	MS4A4A Isoform 1 of Membrane-spanning 4-domains subfamily A member 4A	Miscellaneous	Unknown_function;MS4A	Valid	4	0	i65-85o97-121i142-160o180-200i	5	65-87,102-124,139-161,177-199,206-228	4	i65-87o97-119i138-160o180-202i
IPI00382581	MS4A4E Putative membrane-spanning 4-domains subfamily A member 4E (Fragment)	Miscellaneous	Unknown_function;MS4A	Valid	1	0	o6-29i	1	40023	0	o
IPI00171488	MS4A5 Membrane-spanning 4-domains subfamily A member 5	Miscellaneous	Unknown_function;MS4A	Valid	4	0	i49-73o79-103i115-141o161-180i	4	48-70,82-104,118-140,163-185	4	i49-71o86-105i118-140o160-182i
IPI00295531	MS4A6A Membrane-spanning 4-domains subfamily A member 6A	Miscellaneous	Unknown_function;MS4A	Valid	4	0	i75-94o114-133i140-165o214-234i	4	74-96,108-130,143-165,210-232	4	i77-99o114-133i140-162o208-230i
IPI00061147	MS4A6E Membrane-spanning 4-domains subfamily A member 6E	Miscellaneous	Unknown_function;MS4A	Valid	2	0	i47-73o121-141i	2	48-70,118-140	2	i48-70o119-141i
IPI00009636	MS4A7 Membrane-spanning 4-domains subfamily A member 7	Miscellaneous	Unknown_function;MS4A	Valid	4	0	i47-69o89-106i118-136o185-207i	4	47-69,87-109,123-145,177-199	4	i47-69o84-106i113-135o185-207i
IPI00027802	MS4A8B Membrane-spanning 4-domains subfamily A member 8B	Miscellaneous	Unknown_function;MS4A	Valid	4	0	i72-95o107-125i132-157o177-198i	5	77-99,107-124,137-159,180-202,208-230	4	i74-96o101-123i135-157o172-194i
IPI00001719	MST150 Putative small membrane protein NID67	Miscellaneous	Unknown_function;MS4A	Invalid	1	0	o20-48i	1	23-45	1	o20-42i
IPI00442032	- CDNA FLJ16765 fis, clone BRAWH3011637	Miscellaneous	Unknown_function;NTM1G1	Invalid	1	0	o12-31i	1	16-38	1	i7-29o
IPI00873620	- Hypothetical protein	Miscellaneous	Unknown_function;NTM1G1	Invalid	1	0	i12-32o	1	40023	1	i9-31o
IPI00871588	- Uncharacterized protein ENSP00000383759 (Fragment)	Miscellaneous	Unknown_function;NTM1G1	Invalid	1	0	o6-24i	1	39929	1	o5-24i
IPI00445365	PSPH CDNA FLJ44168 fis, clone THYMU2035064	Miscellaneous	Unknown_function;NTM1G1	Invalid	2	0	o66-86i93-120o	2	69-91,102-124	2	o65-87i94-116o
IPI00444261	RASAL2 CDNA FLJ45712 fis, clone FEKID2002231	Miscellaneous	Unknown_function;NTM1G1	Invalid	1	0	i17-38o	1	20-42	1	o15-37i
IPI00442987	- CDNA FLJ26171 fis, clone ADG03656	Miscellaneous	Unknown_function;NTM1G2	Invalid	1	0	i159-175o	3	9-31,115-137,157-176	1	i156-175o
IPI00444822	- CDNA FLJ45142 fis, clone BRAWH3040711	Miscellaneous	Unknown_function;NTM1G2	Invalid	2	0	i43-63o83-106i	2	44-66,93-113	0	o
IPI00872188	- Uncharacterized protein ENSP00000382399	Miscellaneous	Unknown_function;NTM1G2	Invalid	1	0	i83-101o	0	0	1	i84-106o
IPI00793178	FLJ25363 Hypothetical protein	Miscellaneous	Unknown_function;NTM1G2	Invalid	1	0	o57-78i	1	70-92	0	o
IPI00412627	LOC255620 similar to unc-93 homolog B1 isoform 1	Miscellaneous	Unknown_function;NTM5G1	Valid	3	Y	n5-20c29/30o53-69i90-110o116-135i	2	9-31,77-99	3	o20-40i61-79o89-106i
IPI00787699	LOC729196 similar to unc-93 homolog B1	Miscellaneous	Unknown_function;NTM5G1	Invalid	5	0	o60-83i90-110o116-133i154-174o180-197i	5	54-76,88-110,112-134,152-174,181-202	4	i62-84o88-110i117-139o154-176i
IPI00787983	LOC731528 similar to unc-93 homolog B1	Miscellaneous	Unknown_function;NTM5G1	Valid	5	0	o52-75i82-102o108-125i146-166o172-189i	5	1-17,51-73,77-99,102-124,162-184	5	o53-75i80-102o106-125i146-168o172-189i
IPI00793071	- 26 kDa protein	Miscellaneous	Unknown_function;NTMG1	Invalid	5	Y	n3-14c19/20o29-58i70-91o97-117i129-150o170-189i	1	26-48	3	i7-29o39-61i68-90o
IPI00743331	- 2Fe-2S ferredoxin, iron-sulfur binding site containing protein	Miscellaneous	Unknown_function;NTMG1	Invalid	2	0	o42-69i76-97o	3	38-60,67-89,94-115	2	i67-89o94-116i
IPI00446817	- CDNA FLJ41036 fis, clone HLUNG2003872	Miscellaneous	Unknown_function;NTMG1	Valid	5	0	o6-28i35-60o72-93i100-118o124-153i	5	12-34,70-92,132-154,161-183,188-210	4	o5-27i34-56o71-93i136-158o
IPI00446108	- CDNA FLJ42813 fis, clone BRCAN2012355	Miscellaneous	Unknown_function;NTMG1	Invalid	5	0	o12-34i55-78o84-103i115-135o141-165i	5	16-37,64-81,89-111,117-139,152-174	5	i21-43o58-80i87-109o119-141i154-176o
IPI00445722	- CDNA FLJ43495 fis, clone PEBLM2000338	Miscellaneous	Unknown_function;NTMG1	Invalid	2	0	i12-31o37-61i	2	4-26,37-59	2	i13-32o36-58i
IPI00443661	- CDNA FLJ46559 fis, clone THYMU3040126	Miscellaneous	Unknown_function;NTMG1	Invalid	0	0	o	7	2-23,27-49,55-76,81-103,129-151,169-191,213-235	8	i13-35o55-77i84-106o116-138i159-181o191-213i226-248o258-280i
IPI00743587	- Conserved hypothetical protein	Miscellaneous	Unknown_function;NTMG1	Invalid	0	Y	n4-17c22/23o	1	39929	1	i7-26o
IPI00848361	- Conserved hypothetical protein	Miscellaneous	Unknown_function;NTMG1	Invalid	1	0	o20-42i	1	12359	1	i20-42o
IPI00745679	- Conserved hypothetical protein	Miscellaneous	Unknown_function;NTMG1	Invalid	2	0	o23-44i51-68o	2	23-45,47-68	2	o23-45i50-68o
IPI00883661	- Conserved hypothetical protein	Miscellaneous	Unknown_function;NTMG1	Invalid	3	Y	n2-10c14/15o24-41i46-66o72-94i	3	1-23,28-50,57-79	3	o5-27i32-54o58-80i
IPI00742730	- Conserved hypothetical protein	Miscellaneous	Unknown_function;NTMG1	Invalid	5	0	o12-33i40-60o66-84i91-112o118-139i	3	5-27,49-71,106-128	5	i7-29o34-56i63-85o89-111i118-140o
IPI00746349	- Conserved hypothetical protein	Miscellaneous	Unknown_function;NTMG1	Invalid	7	0	o6-32i39-64o70-97i104-137o143-166i173-192o212-233i	3	8-30,76-98,154-176	7	i12-34o39-61i68-90o94-116i118-140o144-166i173-192o
IPI00745023	- Conserved hypothetical protein	Miscellaneous	Unknown_function;NTMG1	Invalid	1	0	o27-52i	1	26-48	1	o27-49i
IPI00744771	- Conserved hypothetical protein	Miscellaneous	Unknown_function;NTMG1	Invalid	1	Y	n2-21c26/27o36-62i	2	7-29,41-63	1	o10-32i
IPI00384036	- PRO0529	Miscellaneous	Unknown_function;NTMG1	Invalid	1	Y	n2-13c18/19o34-65i	2	1-23,28-50	1	o15-37i
IPI00749047	- Similar to SJCHGC08956 protein	Miscellaneous	Unknown_function;NTMG1	Invalid	5	0	o6-32i44-65o71-95i107-127o133-151i	6	1-23,27-49,52-74,77-99,107-129,131-152	5	i7-26o46-68i75-97o107-129i134-151o
IPI00854860	- Uncharacterized protein ENSP00000359458	Miscellaneous	Unknown_function;NTMG1	Invalid	3	0	o6-29i41-73o79-101i	3	9-31,46-68,82-104	4	i5-27o32-54i56-78o82-104i
IPI00749163	- Uncharacterized protein ENSP00000368828 (Fragment)	Miscellaneous	Unknown_function;NTMG1	Invalid	1	0	o163-183i	7	2-24,28-50,55-77,81-103,107-129,133-155,160-182	3	i94-116o126-148i160-182o
IPI00873042	- Uncharacterized protein ENSP00000381534 (Fragment)	Miscellaneous	Unknown_function;NTMG1	Invalid	3	0	i17-39o45-63i70-93o	2	24-46,77-99	3	i21-43o58-80i87-109o
IPI00872880	- Uncharacterized protein ENSP00000383185 (Fragment)	Miscellaneous	Unknown_function;NTMG1	Valid	5	0	o19-43i50-68o74-99i106-128o134-156i	3	12-34,51-73,91-113	5	o15-37i42-64o74-96i108-130o134-156i
IPI00017351	FLJ12547 CDNA FLJ12547 fis, clone NT2RM4000634	Miscellaneous	Unknown_function;NTMG1	Invalid	4	Y	n4-15c20/21o135-159i166-192o198-223i230-251o	4	21-43,86-108,154-176,214-236	8	i20-42o47-69i76-98o103-125i137-159o169-191i198-220o224-246i
IPI00655935	KLHL23 KLHL23 protein	Miscellaneous	Unknown_function;NTMG1	Invalid	2	0	i7-27o33-58i	1	30-52	2	i21-43o47-66i
IPI00384829	- CDNA FLJ37895 fis, clone BRTHA2004642	Miscellaneous	Unknown_function;NTMG2	Invalid	2	0	i57-77o89-116i	5	1-23,31-53,55-77,83-105,107-129	1	o92-114i
IPI00444520	- CDNA FLJ45430 fis, clone BRHIP3039430	Miscellaneous	Unknown_function;NTMG2	Invalid	1	0	i21-40o	4	18-37,42-64,81-103,136-157	1	i21-40o
IPI00443918	- CDNA FLJ46301 fis, clone TESTI4036012	Miscellaneous	Unknown_function;NTMG2	Invalid	3	0	o43-61i68-88o108-128i	3	35-57,68-90,113-134	2	i68-90o105-127i
IPI00443499	- CDNA FLJ46700 fis, clone TRACH3013900	Miscellaneous	Unknown_function;NTMG2	Invalid	2	0	i12-30o36-58i	1	38-59	0	o
IPI00878913	- Hypothetical protein	Miscellaneous	Unknown_function;NTMG2	Invalid	2	0	i108-127o139-162i	6	14-36,39-61,80-102,106-128,134-156,158-179	1	i140-162o
IPI00794786	- Hypothetical short protein	Miscellaneous	Unknown_function;NTMG2	Invalid	1	0	o30-55i	2	2-24,32-54	0	o
IPI00386363	LOC441528 Seven transmembrane helix receptor	Miscellaneous	Unknown_function;NTMG2	Invalid	0	0	o	2	29-51,60-82	1	i32-54o
IPI00009364	ORMDL1 ORM1-like protein 1	Miscellaneous	Unknown_function;ORM1DL	Valid	2	0	i23-43o101-117i	2	23-45,101-117	2	i21-43o101-119i
IPI00171701	ORMDL2 ORM1-like protein 2	Miscellaneous	Unknown_function;ORM1DL	Valid	1	0	i23-49o	2	25-47,110-132	1	i21-43o
IPI00166066	ORMDL3 Isoform 1 of ORM1-like protein 3	Miscellaneous	Unknown_function;ORM1DL	Valid	1	0	o23-51i	1	25-47	2	i21-43o95-117i
IPI00003971	RTN1 Isoform RTN1-A of Reticulon-1	Miscellaneous	Unknown_function;Reticulon	Valid	3	0	o608-632i693-712o718-740i	3	606-628,693-715,720-742	2	o618-640i707-729o
IPI00024983	RTN2 Isoform RTN2-A of Reticulon-2	Miscellaneous	Unknown_function;Reticulon	Valid	2	0	o364-389i463-495o	3	364-386,449-471,474-495	2	o374-396i464-486o
IPI00743293	RTN3 Isoform 1 of Reticulon-3	Miscellaneous	Unknown_function;Reticulon	Valid	3	0	o864-887i944-966o972-994i	3	863-885,942-964,972-994	3	o865-887i945-967o972-994i
IPI00021766	RTN4 Isoform 1 of Reticulon-4	Miscellaneous	Unknown_function;Reticulon	Valid	3	0	o1025-1048i1109-1128o1134-1155i	4	1006-1028,1034-1056,1109-1131,1135-1157	2	o1026-1048i1126-1148o
IPI00413855	- Uncharacterized protein ENSP00000342602 (Fragment)	Miscellaneous	Unknown_function;RNFT	Valid	5	0	o155-176i197-215o235-264i285-303o315-334i	5	139-161,194-216,247-269,279-301,315-337	6	o154-176i197-216o226-245i250-272o287-309i316-338o
IPI00297702	LOC51136 PTD016 protein	Miscellaneous	Unknown_function;RNFT	Valid	5	Y	n3-10c16/17o157-185i205-223o243-272i284-306o318-337i	6	131-153,157-179,187-209,238-260,276-298,304-326	5	o149-171i191-208o212-234i241-263o305-327i
IPI00797961	TMEM118 Isoform 1 of Transmembrane protein 118	Miscellaneous	Unknown_function;RNFT	Valid	5	0	o183-202i214-233o259-285i297-318o330-350i	4	155-177,180-201,213-235,253-275	3	o183-202i214-236o260-282i
IPI00026520	TM4SF1 TM4SF1 protein	Miscellaneous	Unknown_function;TetraspaninL6	Valid	4	0	i12-31o46-70i91-116o162-194i	5	11-32,46-68,92-114,165-187,213-232	4	i9-31o46-68i94-116o172-194i
IPI00060412	TM4SF18 Transmembrane 4 L6 family member 18	Miscellaneous	Unknown_function;TetraspaninL6	Valid	4	0	i7-28o48-70i91-116o159-182i	5	9-30,49-71,92-114,153-175,180-201	4	i7-29o48-70i91-113o159-181i
IPI00061285	TM4SF19;TCTEX1D2 Transmembrane 4 L6 family member 19	Miscellaneous	Unknown_function;TetraspaninL6	Invalid	4	0	i17-41o61-82i94-119o176-203i	5	15-37,58-80,94-116,159-181,186-208	4	i17-39o54-76i97-119o174-196i
IPI00015659	TM4SF20 Transmembrane 4 L6 family member 20	Miscellaneous	Unknown_function;TetraspaninL6	Valid	4	0	i12-35o50-72i84-110o186-219i	4	13-35,47-68,89-111,196-218	4	i13-35o50-72i85-107o196-218i
IPI00008779	TM4SF4 Transmembrane 4 L6 family member 4	Miscellaneous	Unknown_function;TetraspaninL6	Valid	4	0	i12-31o46-67i87-114o157-176i	4	8-30,46-68,87-109,160-182	4	i9-31o46-68i87-109o157-179i
IPI00024287	TM4SF5 Transmembrane 4 L6 family member 5	Miscellaneous	Unknown_function;TetraspaninL6	Valid	4	0	i7-28o48-70i91-112o158-185i	4	10-32,45-67,90-112,160-182	4	i9-31o46-68i90-112o156-178i
IPI00101374	TM9SF1 Transmembrane 9 superfamily member 1 precursor	Miscellaneous	Unknown_function;TM9SF	Valid	9	0	o236-258i306-333o339-360i372-394o406-433i464-486o498-519i531-555o575-596i	10	8-30,237-259,308-330,340-362,375-397,409-431,466-488,499-521,533-555,572-594	9	o236-258i306-328o338-360i372-394o409-431i468-490o500-522i535-554o569-591i
IPI00018415	TM9SF2 Transmembrane 9 superfamily member 2 precursor	Miscellaneous	Unknown_function;TM9SF	Valid	9	Y	n16-27c35/36o301-323i364-391o397-422i434-457o463-493i524-547o553-581i593-612o624-653i	9	267-289,331-353,361-383,399-421,433-455,487-509,522-544,556-578,593-615	9	o266-288i329-351o361-383i399-421o436-458i485-507o522-544i557-576o596-618i
IPI00030847	TM9SF3 Transmembrane 9 superfamily member 3 precursor	Miscellaneous	Unknown_function;TM9SF	Valid	9	Y	n4-23c28/29o223-245i289-314o326-348i360-384o390-412i447-469o481-507i519-539o551-573i	8	197-219,263-285,332-354,366-388,419-441,455-477,491-512,524-546	9	o195-217i261-283o298-320i332-354o364-386i420-442o457-479i486-508o523-545i
IPI00021985	TM9SF4 transmembrane 9 superfamily protein member 4	Miscellaneous	Unknown_function;TM9SF	Valid	9	Y	n8-19c23/24o280-302i346-370o376-401i413-437o449-472i500-526o532-560i572-591o603-632i	9	259-281,322-344,355-377,394-415,423-445,478-500,513-535,548-570,584-606	9	o257-279i323-345o355-377i390-412o427-449i477-499o509-531i544-566o581-603i
IPI00383814	TMEM132A Isoform 2 of Transmembrane protein 132A precursor	Miscellaneous	Unknown_function;TMEM132	Valid	1	Y	n18-29c33/34o849-874i	1	817-839	1	o819-841i
IPI00044743	TMEM132B Isoform 1 of Transmembrane protein 132B	Miscellaneous	Unknown_function;TMEM132	Valid	1	0	o899-924i	1	898-920	1	o900-922i
IPI00737328	TMEM132C similar to CG14446-PA	Miscellaneous	Unknown_function;TMEM132	Valid	1	0	o1033-1058i	1	1032-1054	1	o1036-1058i
IPI00783399	TMEM132D Isoform 1 of Transmembrane protein 132D precursor	Miscellaneous	Unknown_function;TMEM132	Valid	1	0	o918-943i	2	9-31,920-942	1	o921-943i
IPI00413912	TMEM132E Transmembrane protein 132E precursor	Miscellaneous	Unknown_function;TMEM132	Valid	1	Y	n10-21c29/30o799-824i	1	773-795	1	o773-795i
IPI00479837	TMEM16A cDNA FLJ77446	Miscellaneous	Unknown_function;TMEM16	Valid	8	0	i331-355o408-427i516-542o562-586i606-627o732-755i796-820o883-903i	6	264-286,330-352,523-545,559-581,736-758,792-814	7	i331-353o408-427i520-542o564-586i606-628o733-755i783-805o
IPI00033553	TMEM16B Transmembrane protein 16B	Miscellaneous	Unknown_function;TMEM16	Valid	7	0	i359-383o436-452i531-555o575-599i619-640o745-768i903-924o	5	538-560,576-598,748-770,797-819,897-919	7	o360-382i535-557o577-599i619-641o746-768i796-818o898-920i
IPI00872695	TMEM16C 122 kDa protein	Miscellaneous	Unknown_function;TMEM16	Valid	8	0	i460-487o537-555i612-635o655-679i707-729o823-846i874-898o971-1000i	10	34-56,465-487,532-553,618-640,657-679,705-727,754-776,825-847,875-897,976-998	8	i463-485o536-555i618-640o655-677i707-729o824-846i874-896o969-991i
IPI00874068	TMEM16D 115 kDa protein	Miscellaneous	Unknown_function;TMEM16	Valid	8	0	i376-402o452-471i528-554o574-595i623-644o743-765i793-817o903-924i	7	534-556,579-601,621-643,670-692,744-766,797-819,905-927	7	i376-398o452-471i529-551o573-595i623-645o743-765i793-815o
IPI00412694	TMEM16E Transmembrane protein 16E	Miscellaneous	Unknown_function;TMEM16	Valid	8	0	i302-330o383-401i459-492o512-533i556-577o680-703i733-753o825-850i	8	304-326,377-399,469-491,514-536,558-579,677-699,734-756,836-858	8	i300-322o382-401i459-481o511-533i556-578o677-699i733-755o823-845i
IPI00151710	TMEM16F Transmembrane protein 16F	Miscellaneous	Unknown_function;TMEM16	Valid	8	0	i298-325o376-396i459-486o506-527i554-572o670-693i727-747o825-846i	7	305-327,372-394,458-480,510-532,672-694,727-749,831-853	8	i295-317o370-392i458-480o505-527i555-572o671-693i721-743o825-847i
IPI00170999	TMEM16G Isoform 1 of Transmembrane protein 16G	Miscellaneous	Unknown_function;TMEM16	Valid	9	Y	n4-11c22/23o346-376i396-418o424-441i498-524o544-565i586-608o715-738i762-786o843-862i	9	327-349,370-392,398-419,481-503,523-545,567-588,691-713,744-766,826-848	7	i324-346o400-419i480-502o522-544i565-587o693-715i740-762o
IPI00152780	TMEM16J Transmembrane protein 16J	Miscellaneous	Unknown_function;TMEM16	Valid	8	0	i187-213o267-285i331-354o374-393i420-443o545-571i595-619o695-724i	7	193-215,261-283,337-359,374-396,557-579,601-623,702-724	7	i189-211o266-285i332-354o374-393i424-446o548-570i595-617o
IPI00794169	TMEM16K Uncharacterized protein TMEM16K	Miscellaneous	Unknown_function;TMEM16	Valid	8	0	i208-237o243-261i314-337o357-377i400-421o433-455i501-524o591-613i	9	209-231,242-261,315-337,355-377,397-419,426-448,504-526,554-576,591-613	8	i207-229o244-261i315-337o357-379i400-422o505-527i554-576o591-613i
IPI00019381	TMEM30A Isoform 1 of Cell cycle control protein 50A	Miscellaneous	Unknown_function;TMEM30	Valid	2	0	i44-70o324-346i	2	46-68,325-347	2	i44-66o324-346i
IPI00092641	TMEM30B Cell cycle control protein 50B	Miscellaneous	Unknown_function;TMEM30	Valid	2	0	o34-55i316-342o	2	29-51,318-340	2	i29-51o318-340i
IPI00332802	TMEM30C similar to transmembrane protein 30A	Miscellaneous	Unknown_function;TMEM30	Valid	2	0	i35-57o316-343i	2	35-57,319-341	2	i35-57o321-343i
IPI00006006	TMEM63A Transmembrane protein 63A	Miscellaneous	Unknown_function;TMEM63	Valid	9	0	o49-71i146-166o192-211i419-442o462-485i506-529o611-641i662-684o696-720i	10	46-68,145-167,191-213,425-447,466-488,507-529,562-584,614-636,668-690,696-718	11	o49-71i146-168o192-211i422-443o463-485i506-528o559-581i602-624o628-645i666-688o698-720i
IPI00514538	TMEM63B Isoform 1 of Transmembrane protein 63B	Miscellaneous	Unknown_function;TMEM63	Valid	11	Y	n4-14c19/20o43-62i158-178o204-223i430-454o474-497i518-541o553-574i586-605o625-654i680-699o711-733i	10	22-43,139-161,183-204,414-436,460-482,500-522,556-578,611-633,660-682,693-715	11	o20-42i139-161o185-204i417-439o459-481i502-524o553-575i596-615o620-639i660-682o692-714i
IPI00067744	TMEM63C Transmembrane protein 63C	Miscellaneous	Unknown_function;TMEM63	Valid	9	0	o35-59i139-159o193-211i406-430o450-473i494-517o606-630i651-676o682-706i	10	38-59,132-154,182-204,410-432,455-477,493-515,549-571,606-628,653-675,687-708	10	o37-59i139-161o189-211i410-432o452-474i495-517o543-565i606-628o655-677i684-706o
IPI00552663	- G-protein coupled receptor	Receptors	GPCR;Adhesion	Valid	8	0	i9-28o592-611i632-652o658-688i700-725o749-771i798-817o823-846i	8	5-27,583-605,629-651,667-689,704-726,750-771,792-814,824-846	8	i9-28o594-616i629-651o671-693i700-722o749-771i792-814o824-846i
IPI00786862	BAI1 similar to Brain-specific angiogenesis inhibitor 1 precursor	Receptors	GPCR;Adhesion	Valid	7	Y	n13-24c36/37o961-982i994-1013o1025-1043i1064-1083o1103-1126i1147-1169o1175-1199i	8	10-32,924-946,956-978,984-1006,1028-1046,1068-1090,1110-1131,1141-1162	6	o924-946i958-980o985-1007i1029-1048o1068-1090i1111-1133o
IPI00746807	BAI2 brain-specific angiogenesis inhibitor 2	Receptors	GPCR;Adhesion	Valid	8	Y	n16-27c32/33o936-957i969-990o1002-1026i1038-1056o1076-1103i1124-1142o1154-1174i1181-1201o	9	10-32,903-925,936-958,969-991,1006-1023,1045-1067,1091-1113,1122-1144,1149-1171	8	o904-926i935-957o972-994i1006-1025o1045-1067i1088-1110o1120-1142i1149-1171o
IPI00028448	BAI3 Brain-specific angiogenesis inhibitor 3 precursor	Receptors	GPCR;Adhesion	Valid	8	0	i7-25o879-901i913-931o943-961i982-1001o1021-1044i1099-1120o1126-1150i	8	2-24,879-901,910-931,941-963,983-1001,1023-1045,1099-1121,1128-1150	8	i7-29o881-903i912-930o940-962i983-1002o1022-1044i1096-1118o1128-1150i
IPI00397229	CD97 Isoform 1 of CD97 antigen precursor	Receptors	GPCR;Adhesion	Valid	7	Y	n5-15c20/21o553-572i584-601o621-642i654-674o694-716i737-760o766-789i	7	536-558,561-583,597-619,633-654,674-696,716-738,747-769	7	o533-555i562-581o596-618i631-653o673-695i715-737o747-769i
IPI00874160	CELSR1 Uncharacterized protein CELSR1	Receptors	GPCR;Adhesion	Valid	7	Y	n8-21c29/30o2470-2493i2505-2523o2529-2551i2572-2592o2612-2632i2653-2675o2681-2704i	6	2454-2476,2501-2523,2542-2563,2585-2607,2622-2644,2654-2676	7	o2442-2464i2477-2496o2500-2522i2544-2563o2583-2605i2621-2643o2653-2675i
IPI00015346	CELSR2 Cadherin EGF LAG seven-pass G-type receptor 2 precursor	Receptors	GPCR;Adhesion	Valid	7	Y	n17-25c31/32o2379-2401i2413-2429o2435-2459i2480-2500o2520-2541i2562-2583o2589-2612i	7	2347-2369,2383-2405,2407-2429,2448-2469,2489-2511,2531-2553,2564-2585	7	o2348-2370i2383-2402o2406-2428i2449-2468o2488-2510i2527-2549o2559-2581i
IPI00848229	ELTD1 EGF, latrophilin and seven transmembrane domain-containing protein 1 precursor	Receptors	GPCR;Adhesion	Valid	7	Y	n4-14c19/20o433-453i465-484o496-523i535-556o571-594i620-640o646-667i	9	273-295,388-410,414-436,442-463,476-498,513-533,554-576,596-618,626-648	7	o412-434i447-466o481-503i515-537o552-574i600-622o626-648i
IPI00409743	EMR1 cDNA FLJ75356, highly similar to Homo sapiens egf-like module containing, mucin-like, hormone receptor-like 1 (EMR1), mRNA	Receptors	GPCR;Adhesion	Valid	7	Y	n6-14c22/23o600-625i637-656o668-692i713-731o751-779i799-821o827-850i	7	562-584,588-610,617-637,647-669,687-709,729-751,806-828	7	o581-603i615-634o649-671i691-713o728-750i781-803o807-829i
IPI00873270	EMR2 92 kDa protein	Receptors	GPCR;Adhesion	Valid	7	0	o560-583i595-612o624-648i668-686o706-732i752-774o780-803i	8	68-89,560-582,592-614,623-645,668-689,712-733,756-778,784-806	7	o560-582i595-612o627-649i670-692o707-729i760-777o781-803i
IPI00742200	EMR4 similar to EGF-like module-containing mucin-like hormone receptor-like 4 precursor	Receptors	GPCR;Adhesion	Valid	7	0	o247-270i282-299o311-335i355-374o394-418i439-458o470-493i	8	224-246,248-270,278-300,309-331,356-377,398-419,436-458,469-491	8	i128-150o247-269i282-299o314-336i357-376o396-418i438-460o470-492i
IPI00218001	GPR111 Probable G-protein coupled receptor 111	Receptors	GPCR;Adhesion	Valid	6	0	o448-471i483-508o528-551i558-581o604-627i648-671o	8	335-357,427-449,454-476,484-506,523-545,559-581,611-633,645-667	6	o444-466i486-508o523-545i558-580o605-627i648-670o
IPI00645561	GPR112 G-protein coupled receptor 112	Receptors	GPCR;Adhesion	Valid	7	Y	n10-22c27/28o2742-2768i2780-2800o2806-2829i2849-2872o2892-2918i2939-2960o2966-2988i	7	2715-2737,2751-2773,2788-2810,2823-2844,2870-2892,2914-2936,2941-2963	7	o2717-2739i2752-2774o2779-2801i2822-2844o2869-2891i2912-2934o2939-2961i
IPI00218000	GPR113 Isoform 1 of Probable G-protein coupled receptor 113 precursor	Receptors	GPCR;Adhesion	Valid	7	Y	n3-18c25/26o776-799i811-832o844-873i885-906o926-949i970-991o1003-1023i	8	753-775,784-806,822-844,859-881,904-926,945-967,977-999,1015-1037	7	o751-773i785-807o827-849i858-880o900-922i943-965o975-997i
IPI00455018	GPR114 Uncharacterized protein GPR114	Receptors	GPCR;Adhesion	Valid	6	Y	n4-16c21/22o250-273i285-305o317-342i354-374o416-436i457-482o	7	204-226,231-252,262-284,299-321,335-357,390-412,444-466	6	o228-250i262-284o299-321i333-355o393-415i436-458o
IPI00217998	GPR115 84 kDa protein	Receptors	GPCR;Adhesion	Valid	7	0	o457-479i500-520o540-560i572-594o614-639i660-683o689-712i	8	438-460,465-487,499-520,534-556,571-593,617-638,657-679,691-713	7	o457-479i500-522o542-564i571-593o617-639i660-679o689-711i
IPI00437186	GPR116 Isoform 1 of Probable G-protein coupled receptor 116 precursor	Receptors	GPCR;Adhesion	Valid	7	Y	n8-16c21/22o1007-1033i1054-1075o1095-1117i1129-1151o1171-1194i1214-1234o1246-1271i	7	991-1013,1031-1053,1069-1091,1107-1129,1153-1175,1194-1216,1227-1249	7	o993-1012i1032-1054o1074-1096i1108-1130o1150-1172i1193-1215o1225-1247i
IPI00255554	GPR123 Similar to G protein-coupled receptor 123	Receptors	GPCR;Adhesion	Valid	7	0	o740-762i774-793o799-821i855-875o895-918i977-998o1004-1023i	6	734-756,802-824,852-874,898-919,975-997,1004-1026	7	o739-761i774-791o801-823i853-875o895-917i975-997o1001-1023i
IPI00743456	GPR124 G protein-coupled receptor 124	Receptors	GPCR;Adhesion	Valid	7	Y	n15-28c33/34o772-793i805-825o831-853i887-907o927-950i1019-1039o1045-1067i	6	736-758,773-795,850-872,895-916,983-1005,1015-1037	6	o738-760i773-795o852-874i895-917o986-1008i1015-1034o
IPI00787251	GPR125 similar to Probable G-protein coupled receptor 125 precursor	Receptors	GPCR;Adhesion	Valid	7	0	o784-805i817-838o850-873i899-919o939-962i1018-1041o1047-1066i	7	779-801,818-839,847-869,897-919,943-964,1017-1039,1047-1069	7	o784-806i819-841o851-873i897-919o939-961i1020-1042o1047-1066i
IPI00217481	GPR126 Developmentally regulated G-protein-coupled receptor beta 1	Receptors	GPCR;Adhesion	Valid	7	Y	n20-31c37/38o866-889i901-922o928-950i970-991o1019-1049i1070-1089o1095-1117i	7	828-850,861-883,897-919,934-955,984-1006,1029-1051,1058-1080	7	o828-850i863-885o891-913i933-955o989-1011i1032-1054o1058-1080i
IPI00064461	GPR128 Probable G-protein coupled receptor 128 precursor	Receptors	GPCR;Adhesion	Valid	8	0	i12-33o436-458i470-489o532-554i566-590o624-652i673-691o697-720i	8	9-31,435-457,467-489,521-543,560-582,632-654,670-692,701-723	8	i12-34o436-458i467-489o532-554i567-589o628-650i670-692o697-719i
IPI00394960	GPR133 Isoform 1 of Probable G-protein coupled receptor 133 precursor	Receptors	GPCR;Adhesion	Valid	7	Y	n7-17c25/26o569-592i604-625o637-662i674-693o713-738i759-780o786-809i	7	545-567,582-601,613-635,653-670,687-709,738-760,770-791	7	o544-566i578-600o615-637i650-672o687-709i730-752o762-784i
IPI00385573	GPR144 Probable G-protein coupled receptor 144	Receptors	GPCR;Adhesion	Valid	7	0	o661-685i697-714o726-747i763-782o802-831i852-876o882-904i	9	562-584,614-633,661-683,711-733,737-759,767-788,806-828,854-876,885-907	5	o660-682i719-741o802-824i859-878o882-904i
IPI00412420	GPR56 G-protein coupled receptor 56 precursor	Receptors	GPCR;Adhesion	Invalid	7	Y	n6-17c22/23o405-428i449-471o477-495i515-537o575-597i609-631o637-659i	7	388-410,424-446,460-482,495-517,553-575,586-608,616-637	7	o383-405i425-447o457-479i492-514o553-575i587-609o615-637i
IPI00024754	GPR64 Isoform 1 of G-protein coupled receptor 64 precursor	Receptors	GPCR;Adhesion	Valid	8	0	i21-38o625-653i665-688o700-723i735-756o784-813i834-854o860-882i	8	15-37,627-649,663-685,691-713,736-758,786-808,831-853,861-883	7	o629-651i664-686o699-721i734-756o788-810i834-856o860-882i
IPI00479294	GPR97 66 kDa protein	Receptors	GPCR;Adhesion	Valid	6	Y	n6-16c20/21o271-293i305-325o345-366i378-396o429-455i476-509o	6	254-276,287-309,325-347,359-381,412-434,463-485	6	o251-273i286-308o323-345i358-380o413-435i456-478o
IPI00165934	GPR98 Isoform 1 of G-protein coupled receptor 98 precursor	Receptors	GPCR;Adhesion	Valid	7	Y	n14-25c29/30o5909-5929i5941-5960o5980-6000i6012-6037o6057-6081i6108-6125o6131-6156i	ERROR	ERROR	7	o5880-5902i5911-5933o5948-5970i5982-6004o6030-6052i6073-6095o6105-6127i
IPI00183445	LPHN1 Isoform 1 of Latrophilin-1 precursor	Receptors	GPCR;Adhesion	Valid	7	Y	n4-15c20/21o858-885i897-914o929-953i965-984o1004-1027i1048-1071o1077-1100i	7	841-863,874-895,909-931,947-967,985-1007,1027-1049,1058-1080	7	o843-865i878-895o910-932i945-967o982-1004i1029-1051o1056-1078i
IPI00641868	LPHN2 165 kDa protein	Receptors	GPCR;Adhesion	Valid	7	Y	n10-20c29/30o845-870i882-900o906-930i951-971o991-1014i1051-1073o1079-1102i	7	818-840,852-874,886-908,924-943,964-986,1020-1042,1051-1073	7	o821-843i856-873o888-910i923-942o962-984i1022-1044o1049-1071i
IPI00162547	LPHN3 latrophilin 3 precursor	Receptors	GPCR;Adhesion	Valid	7	Y	n6-17c22/23o879-902i914-932o938-960i981-1001o1021-1044i1075-1097o1103-1126i	7	855-877,889-910,924-946,961-980,1000-1022,1050-1072,1082-1104	7	o858-880i893-910o925-947i960-979o999-1021i1053-1075o1080-1102i
IPI00798152	SLC26A6;CELSR3 CELSR3 protein	Receptors	GPCR;Adhesion	Valid	7	0	o521-545i557-577o583-605i626-646o666-688i709-728o734-757i	7	523-545,556-578,587-609,625-646,669-690,707-729,739-760	6	o523-545i557-579o589-611i624-646o666-688i709-728o
IPI00054521	FZD1 Frizzled-1 precursor	Receptors	GPCR;Frizzled	Valid	8	0	i51-70o322-343i355-375o404-429i449-468o488-514i535-558o600-622i	6	321-343,350-372,406-428,447-469,492-514,534-556	7	o321-343i356-375o403-425i446-468o492-514i535-557o600-622i
IPI00026973	FZD10 Frizzled-10 precursor	Receptors	GPCR;Frizzled	Valid	7	Y	n8-15c20/21o227-251i263-283o311-336i356-376o396-423i444-465o503-523i	7	209-231,244-266,291-313,334-352,373-395,421-443,474-496	7	o208-230i242-264o296-318i331-353o379-401i422-444o483-505i
IPI00016027	FZD2 Frizzled-2 precursor	Receptors	GPCR;Frizzled	Valid	7	Y	n10-20c27/28o246-268i280-300o329-354i374-393o413-439i460-483o518-540i	8	218-240,253-275,304-326,344-366,369-391,394-413,432-454,492-514	6	i219-241o251-273i299-321o390-412i433-455o491-513i
IPI00424119	FZD3 Frizzled-3 precursor	Receptors	GPCR;Frizzled	Valid	7	Y	n5-16c28/29o204-226i238-258o291-316i328-350o370-397i417-442o477-498i	7	177-199,213-235,263-285,300-322,345-367,389-411,447-469	7	i176-198o208-230i264-286o301-320i345-367o391-413i449-471o
IPI00297420	FZD4 Frizzled-4 precursor	Receptors	GPCR;Frizzled	Valid	7	Y	n19-34c39/40o224-246i258-278o307-336i348-371o391-417i438-461o481-499i	7	186-208,218-240,268-290,312-334,355-377,398-420,436-458	6	i185-207o217-239i265-287o358-380i401-423o438-460i
IPI00298743	FZD5 Frizzled-5 precursor	Receptors	GPCR;Frizzled	Valid	7	Y	n11-21c26/27o237-259i271-291o311-344i356-378o408-429i450-471o500-522i	7	211-233,246-268,292-314,334-356,381-402,420-442,475-497	6	i211-233o244-266i287-309o379-401i422-444o474-496i
IPI00883735	FZD6 frizzled 6	Receptors	GPCR;Frizzled	Valid	7	Y	n4-13c18/19o201-222i234-254o284-312i324-345o369-393i413-438o473-494i	7	182-204,217-239,267-289,307-329,353-375,396-418,455-477	7	o182-204i217-236o271-293i306-328o352-374i395-417o455-477i
IPI00024012	FZD7 Frizzled-7 precursor	Receptors	GPCR;Frizzled	Valid	7	Y	n6-24c32/33o255-277i289-309o338-363i383-402o422-448i469-492o527-549i	8	223-245,254-276,308-330,348-370,373-395,397-417,436-458,495-517	6	i223-245o255-277i303-325o394-416i437-459o495-517i
IPI00010807	FZD8 Frizzled-8 precursor	Receptors	GPCR;Frizzled	Valid	7	Y	n9-19c27/28o278-301i313-333o398-423i443-462o482-508i529-554o583-605i	7	252-274,284-306,372-394,414-436,452-474,503-525,557-579	7	o251-273i285-307o317-339i368-390o459-481i502-524o556-578i
IPI00020230	FZD9 Frizzled-9 precursor	Receptors	GPCR;Frizzled	Valid	7	Y	n8-18c22/23o231-255i267-287o319-343i355-376o396-427i448-469o508-529i	8	210-232,245-267,276-298,300-321,343-365,379-401,423-445,482-504	7	o210-232i244-266o298-320i333-355o381-403i424-446o485-507i
IPI00018471	SMO Smoothened homolog precursor	Receptors	GPCR;Frizzled	Valid	7	Y	n12-23c31/32o233-254i266-283o315-339i359-379o399-420i452-475o520-538i	6	203-224,232-254,282-304,331-353,372-394,418-440	7	o201-223i230-252o285-307i328-350o370-392i421-443o492-514i
IPI00216479	CASR Isoform 2 of Extracellular calcium-sensing receptor precursor	Receptors	GPCR;Glutamate	Valid	7	Y	n3-14c19/20o622-647i659-680o692-714i735-754o780-802i814-836o842-864i	8	11-28,605-627,639-660,671-693,714-736,761-783,794-816,828-850	7	o606-628i641-663o673-695i716-735o762-784i797-819o829-851i
IPI00002756	GABBR1 Isoform 1A of Gamma-aminobutyric acid type B receptor subunit 1 precursor	Receptors	GPCR;Glutamate	Valid	7	Y	n2-12c19/20o591-616i628-647o667-687i708-731o768-788i808-826o832-854i	6	568-590,610-632,695-717,753-775,785-807,816-837	7	o574-596i609-628o648-670i691-713o750-772i785-807o813-835i
IPI00027250	GABBR2 Gamma-aminobutyric acid type B receptor subunit 2 precursor	Receptors	GPCR;Glutamate	Valid	7	Y	n23-33c45/46o479-502i522-543o555-576i597-618o653-676i696-712o718-741i	7	432-454,472-494,507-529,550-572,608-630,647-668,677-699	7	o437-459i472-494o509-531i552-574o609-631i651-668o678-700i
IPI00168860	GPR156 Probable G-protein coupled receptor 156	Receptors	GPCR;Glutamate	Valid	7	0	o48-74i86-104o124-143i163-185o223-246i258-281o287-309i	7	47-69,88-110,118-140,169-191,223-245,259-281,288-310	7	o48-70i83-105o120-142i163-185o223-245i258-277o287-309i
IPI00412541	GPR158 Probable G-protein coupled receptor 158 precursor	Receptors	GPCR;Glutamate	Valid	7	Y	n8-19c24/25o415-439i451-474o486-504i525-544o580-600i612-630o642-664i	6	394-416,426-448,462-484,502-524,559-581,626-648	6	o394-416i428-450o460-482i502-524o554-576i589-611o
IPI00419908	GPR179 Uncharacterized protein GPR179	Receptors	GPCR;Glutamate	Valid	7	Y	n15-26c34/35o379-404i416-439o451-470i491-514o545-565i577-595o607-629i	6	342-364,381-403,417-439,461-483,513-535,576-598	6	o348-370i383-405o415-437i457-479o512-534i573-595o
IPI00022624	GPRC5A Retinoic acid-induced protein 3	Receptors	GPCR;Glutamate	Valid	7	0	o26-53i65-86o98-117i129-157o177-199i211-232o244-262i	7	30-52,67-89,99-121,131-153,179-201,213-235,241-263	7	o34-56i69-88o98-120i133-155o177-199i211-233o248-267i
IPI00008239	GPRC5B G-protein coupled receptor family C group 5 member B precursor	Receptors	GPCR;Glutamate	Valid	7	Y	n14-25c30/31o54-81i93-115o127-147i159-183o203-222i234-256o271-289i	6	23-45,64-86,97-116,132-154,169-191,202-224	7	o27-49i62-84o94-112i133-155o170-192i204-226o241-260i
IPI00396108	GPRC5C G protein-coupled receptor family C, group 5, member C isoform a	Receptors	GPCR;Glutamate	Valid	8	0	i51-72o92-118i130-154o166-186i198-222o254-276i288-311o323-342i	8	47-69,97-119,134-156,167-189,201-223,247-269,288-310,325-347	8	i51-68o101-123i130-152o167-189i201-223o254-276i288-310o325-342i
IPI00032870	GPRC5D Isoform 1 of G-protein coupled receptor family C group 5 member D	Receptors	GPCR;Glutamate	Valid	7	0	o22-47i59-82o94-115i127-150o170-193i205-224o244-266i	7	27-48,60-82,93-115,131-153,169-191,205-227,242-264	7	o22-44i64-83o93-115i122-144o170-192i205-224o244-266i
IPI00169389	GPRC6A Isoform 1 of G-protein coupled receptor family C group 6 member A precursor	Receptors	GPCR;Glutamate	Valid	7	Y	n3-14c18/19o593-616i628-652o664-688i700-727o747-771i783-803o809-830i	8	11-33,574-596,611-633,648-670,684-706,731-752,764-786,791-813	7	o576-598i611-633o648-670i687-709o731-753i765-787o797-819i
IPI00012363	GRM1 Isoform Alpha of Metabotropic glutamate receptor 1 precursor	Receptors	GPCR;Glutamate	Valid	7	Y	n3-14c18/19o594-617i629-650o662-683i704-727o753-772i784-806o812-831i	7	577-599,611-633,638-660,686-708,731-753,766-788,798-820	7	o577-599i612-631o641-658i687-709o724-746i767-789o799-821i
IPI00030834	GRM2 Metabotropic glutamate receptor 2 precursor	Receptors	GPCR;Glutamate	Valid	7	Y	n3-13c18/19o566-590i605-624o636-652i673-700o728-747i759-781o787-811i	6	549-571,585-607,660-682,708-729,747-768,775-797	7	o549-571i584-606o616-633i660-682o710-729i742-764o779-801i
IPI00000837	GRM3 Metabotropic glutamate receptor 3 precursor	Receptors	GPCR;Glutamate	Valid	7	Y	n7-15c20/21o575-599i614-634o646-667i688-709o737-756i768-790o796-820i	7	557-579,591-613,619-641,668-690,716-736,754-775,782-804	6	o557-579i592-614o667-689i717-736o751-773i786-808o
IPI00000839	GRM4 Metabotropic glutamate receptor 4 precursor	Receptors	GPCR;Glutamate	Valid	7	Y	n14-24c32/33o587-613i625-645o657-678i699-720o751-772i784-806o826-848i	6	556-578,592-614,665-687,719-741,757-779,790-812	7	o555-577i593-612o622-639i666-688o718-740i752-774o784-806i
IPI00220277	GRM5 Isoform 2 of Metabotropic glutamate receptor 5 precursor	Receptors	GPCR;Glutamate	Valid	7	Y	n2-12c20/21o581-604i616-639o645-666i687-714o740-759i771-793o799-826i	8	7-29,562-584,597-618,622-644,672-694,717-739,751-773,783-805	6	o562-584i597-616o672-694i717-739o754-776i783-805o
IPI00169239	GRM6 Seven transmembrane helix receptor	Receptors	GPCR;Glutamate	Valid	2	0	o747-768i780-800o	3	11-33,744-766,780-802	2	o742-764i784-806o
IPI00745954	GRM7 Isoform 3 of Metabotropic glutamate receptor 7 precursor	Receptors	GPCR;Glutamate	Valid	7	Y	n18-29c34/35o590-616i628-648o660-681i702-723o754-775i787-809o829-851i	7	554-576,594-616,626-648,669-691,721-742,756-778,793-815	6	o559-581i594-613o623-640i722-741o756-778i785-807o
IPI00376658	LOC402279 Glutamate receptor, metabotropic 8	Receptors	GPCR;Glutamate	Valid	7	0	o583-609i621-643o649-668i689-716o747-768i780-802o822-844i	7	8-30,576-598,617-639,697-719,744-766,785-807,817-839	6	o583-605i621-643o693-715i747-768o783-805i812-834o
IPI00332575	TAS1R1 Isoform 1 of Taste receptor type 1 member 1 precursor	Receptors	GPCR;Glutamate	Valid	7	Y	n2-15c20/21o568-592i604-623o635-660i681-704o724-749i761-783o789-809i	7	548-570,579-601,617-639,660-682,706-728,740-762,772-794	7	o548-570i582-604o617-639i659-681o706-728i741-763o767-789i
IPI00152592	TAS1R2 Taste receptor type 1 member 2 precursor	Receptors	GPCR;Glutamate	Valid	7	Y	n7-15c19/20o567-588i600-623o635-659i679-702o728-749i761-781o787-808i	7	546-568,582-604,620-642,661-683,709-731,742-764,766-788	7	o547-569i581-603o618-640i661-683o708-730i742-764o768-790i
IPI00169179	TAS1R3 Taste receptor type 1 member 3 precursor	Receptors	GPCR;Glutamate	Valid	7	Y	n5-15c20/21o568-591i603-622o642-660i680-701o727-751i763-783o789-809i	5	547-569,585-607,669-690,743-765,771-793	7	o549-571i584-606o621-640i660-682o708-730i743-765o775-797i
IPI00023121	- HOR5'Beta8	Receptors	GPCR;Olf	Valid	5	Y	n7-18c25/26o35-52i64-90o199-223i244-267o273-293i	7	3-25,30-52,59-81,135-157,180-202,216-238,250-272	5	o5-27i137-159o174-196i217-239o249-271i
IPI00376299	- Olfactory receptor	Receptors	GPCR;Olf	Valid	7	Y	n4-12c16/17o26-47i59-77o89-112i132-156o192-219i240-258o270-290i	7	11-33,45-67,76-98,117-139,184-206,222-243,255-277	6	i7-29o39-61i74-96o116-138i182-204o219-241i
IPI00878836	- Olfactory receptor 10J4	Receptors	GPCR;Olf	Invalid	7	0	o26-49i61-82o102-121i141-159o198-227i239-261o273-292i	6	24-46,58-80,96-118,161-183,203-225,272-293	4	o27-49i61-78o93-115i201-223o
IPI00168980	- Olfactory receptor 11H7	Receptors	GPCR;Olf	Valid	7	0	o25-48i60-81o101-120i140-164o205-226i238-261o273-292i	7	5-27,31-53,61-83,134-156,203-225,240-262,269-291	7	o26-48i61-83o98-120i141-163o194-216i237-259o274-292i
IPI00169087	- Olfactory receptor 1P1	Receptors	GPCR;Olf	Valid	8	0	i40-63o75-96i108-131o143-165i177-198o210-235i256-273o288-305i	7	40-62,107-129,144-166,180-202,216-238,254-276,287-308	8	i41-63o73-92i105-127o147-169i176-198o213-235i256-273o288-305i
IPI00878357	- Olfactory receptor 4Q2	Receptors	GPCR;Olf	Invalid	7	0	o25-49i61-79o99-121i141-159o205-224i236-257o269-288i	6	27-49,96-118,134-156,204-225,237-259,266-288	7	o27-49i62-84o99-121i141-163o194-216i237-259o269-288i
IPI00022766	- Olfactory receptor 52Z1	Receptors	GPCR;Olf	Valid	7	0	o12-34i46-73o88-109i129-149o179-199i220-244o256-278i	7	14-36,48-70,87-109,129-151,177-199,225-247,255-277	7	o15-37i50-72o87-109i129-151o179-201i221-243o256-278i
IPI00877793	- Olfactory receptor 5AC1	Receptors	GPCR;Olf	Invalid	7	0	o27-50i59-79o99-118i130-158o196-222i243-261o273-292i	5	27-49,129-151,164-186,200-222,272-293	8	i28-50o55-77i98-120o142-164i177-199o204-226i238-260o275-292i
IPI00877959	- Olfactory receptor 5AL1	Receptors	GPCR;Olf	Invalid	7	0	o41-64i76-96o108-131i164-183o212-241i253-276o288-307i	5	46-68,106-128,140-162,225-247,285-307	8	i43-65o80-102i109-131o135-152i159-181o217-239i252-274o289-307i
IPI00878479	- Olfactory receptor 5G3	Receptors	GPCR;Olf	Valid	7	0	o25-51i94-118o130-154i161-185o197-225i237-258o270-292i	6	22-44,95-117,147-169,203-225,238-260,268-290	6	i29-51o98-120i140-162o197-219i238-260o270-292i
IPI00169006	- Olfactory receptor 8J2	Receptors	GPCR;Olf	Valid	8	0	i27-49o61-82i94-120o126-145i157-178o198-226i238-261o273-292i	6	25-47,98-120,136-158,206-227,240-262,271-293	8	i29-51o66-88i101-120o124-146i153-175o207-226i238-260o275-292i
IPI00428677	- Putative olfactory receptor (Fragment)	Receptors	GPCR;Olf	Valid	5	0	o24-49i61-82o102-122i143-169o198-222i	4	25-47,95-117,146-168,204-226	5	i24-46o56-78i99-121o147-169i198-220o
IPI00386359	- Seven transmembrane helix receptor	Receptors	GPCR;Olf	Valid	7	0	o40-65i77-94o114-135i155-177o220-240i252-270o290-307i	7	42-64,72-94,115-137,160-182,218-240,256-278,292-314	7	o42-64i76-98o113-135i156-178o219-241i253-275o290-307i
IPI00377023	- Seven transmembrane helix receptor	Receptors	GPCR;Olf	Valid	11	Y	n5-23c28/29o58-81i102-126o138-155i162-181o187-205i226-249o269-294i306-325o331-357i369-393o405-424i	9	4-26,38-60,77-98,109-131,145-167,245-267,305-327,346-368,381-403	8	o34-56i76-98o113-130i137-159o202-224i245-267o301-323i344-366o
IPI00787971	LOC730808 similar to olfactory receptor, family 2, subfamily T, member 34	Receptors	GPCR;Olf	Invalid	7	0	o30-53i65-84o104-125i145-167o202-230i242-265o277-297i	7	33-55,65-87,101-123,149-171,208-230,242-264,277-298	7	o31-53i66-88o103-125i145-167o208-230i243-265o280-297i
IPI00786842	LOC731792 Olfactory receptor 4E1	Receptors	GPCR;Olf	Invalid	7	0	o29-55i64-86o106-124i144-162o210-230i242-263o275-294i	7	32-54,98-120,137-159,182-204,212-234,243-264,276-298	6	i32-54o102-124i144-166o208-230i243-265o275-294i
IPI00300587	OR10A2 Olfactory receptor 10A2	Receptors	GPCR;Olf	Valid	7	0	o12-37i49-69o89-110i131-151o184-213i225-248o260-279i	7	17-39,50-72,82-104,134-156,167-189,196-217,224-245	7	o13-35i48-70o85-107i131-153o181-203i224-246o261-280i
IPI00478001	OR10A3 Olfactory receptor 10A3	Receptors	GPCR;Olf	Valid	7	0	o27-49i61-85o91-120i140-158o197-225i237-253o273-292i	7	19-41,61-83,94-116,136-158,178-200,207-229,273-295	7	o27-49i61-83o98-120i140-162o202-224i237-259o274-292i
IPI00742745	OR10A4 Olfactory receptor OR11-87	Receptors	GPCR;Olf	Valid	8	0	i12-29o35-60i72-92o112-130i142-160o212-232i253-271o283-302i	8	11-33,42-64,75-97,106-128,151-173,188-210,214-236,249-270	6	o36-58i71-93o108-130i151-173o210-232i253-270o
IPI00022326	OR10A5 Olfactory receptor OR11-85	Receptors	GPCR;Olf	Valid	7	0	o31-55i67-87o107-128i149-169o202-221i242-266o278-297i	9	2-24,35-57,68-90,100-122,152-174,185-207,214-235,243-265,278-300	7	o31-53i66-88o103-125i149-171o199-221i242-264o279-298i
IPI00169190	OR10A6 Olfactory receptor 10A6	Receptors	GPCR;Olf	Valid	7	0	o27-48i60-78o98-120i140-158o197-225i237-255o275-292i	7	27-49,62-84,95-117,135-157,177-199,207-229,273-295	7	o27-49i61-83o98-120i140-162o197-219i238-260o275-292i
IPI00168993	OR10A7 Olfactory receptor 10A7	Receptors	GPCR;Olf	Valid	7	0	o25-48i60-82o102-120i140-162o197-216i237-255o275-293i	7	27-49,63-85,103-125,143-165,204-226,238-259,273-295	7	o26-48i61-83o98-120i140-162o204-226i238-260o275-292i
IPI00061858	OR10AD1 Olfactory receptor 10AD1	Receptors	GPCR;Olf	Valid	7	0	o25-48i60-80o92-121i141-163o197-227i239-261o276-294i	7	29-50,60-82,95-117,134-156,203-225,238-259,274-294	7	o27-49i62-84o99-121i141-163o205-227i239-261o276-293i
IPI00303621	OR10AG1 Olfactory receptor 10AG1	Receptors	GPCR;Olf	Valid	7	0	o16-39i51-71o83-111i131-148o188-207i228-252o264-283i	7	28-50,54-76,85-107,133-155,173-195,230-252,261-283	7	o15-37i50-72o87-109i135-157o188-210i229-251o261-283i
IPI00064656	OR10C1 Olfactory receptor 10C1	Receptors	GPCR;Olf	Valid	7	0	o25-48i60-81o101-119i139-157o196-215i236-259o271-291i	8	7-29,34-56,63-85,95-117,139-161,192-214,239-260,270-292	7	o25-47i60-82o97-119i140-162o196-218i239-261o271-293i
IPI00168975	OR10G2 Olfactory receptor 10G2	Receptors	GPCR;Olf	Valid	7	0	o30-53i65-87o107-125i145-163o210-231i243-265o277-295i	7	33-55,64-86,100-122,137-159,207-229,245-267,273-295	7	o30-52i65-87o102-124i145-167o209-231i243-265o275-297i
IPI00254160	OR10G3 Olfactory receptor 10G3	Receptors	GPCR;Olf	Valid	7	0	o26-49i61-83o103-121i141-163o204-227i239-260o272-291i	10	1-22,27-49,60-82,92-114,118-140,142-164,173-195,203-225,239-260,273-295	7	o28-50i62-84o99-121i141-163o198-220i239-261o271-293i
IPI00873706	OR10G4 Uncharacterized protein OR10G4 (Fragment)	Receptors	GPCR;Olf	Valid	7	0	o25-48i60-82o102-121i142-163o204-227i239-261o273-291i	6	1-23,30-52,180-202,207-228,240-262,268-290	7	o27-49i62-84o99-121i142-164o204-226i239-261o271-293i
IPI00151862	OR10G6 Olfactory receptor 10G6	Receptors	GPCR;Olf	Valid	7	Y	n8-15c19/20o48-74i81-100o112-141i161-179o224-247i259-281o293-312i	5	21-43,79-101,204-226,241-263,271-293	7	o29-51i63-85o100-122i142-164o205-227i240-262o272-294i
IPI00386351	OR10G7 Olfactory receptor 10G7	Receptors	GPCR;Olf	Valid	7	Y	n4-15c20/21o30-47i59-80o100-119i140-161o198-225i237-260o266-289i	4	9-31,180-202,219-241,249-270	7	o5-27i40-62o77-99i120-142o177-199i220-242o247-269i
IPI00873273	OR10G8 Uncharacterized protein OR10G8 (Fragment)	Receptors	GPCR;Olf	Valid	7	Y	n6-17c22/23o32-49i61-82o102-120i141-163o199-227i239-260o272-291i	6	6-28,43-65,160-182,185-206,219-241,246-268	7	o5-27i40-62o77-99i120-142o177-199i220-239o249-271i
IPI00872851	OR10G9 Uncharacterized protein OR10G9 (Fragment)	Receptors	GPCR;Olf	Valid	7	0	o27-48i60-82o102-121i142-163o204-227i239-261o273-291i	4	34-56,202-224,241-263,268-290	7	o27-49i62-84o99-121i142-164o204-226i239-261o271-293i
IPI00000636	OR10H1 Olfactory receptor 10H1	Receptors	GPCR;Olf	Valid	7	0	o25-47i59-79o91-120i141-168o200-227i239-261o273-293i	7	19-41,59-81,94-116,145-167,193-215,241-262,273-294	7	o25-47i60-82o92-114i141-163o205-227i239-261o271-293i
IPI00029535	OR10H2 Olfactory receptor 10H2	Receptors	GPCR;Olf	Valid	7	0	o25-47i59-79o91-120i141-164o195-222i243-261o273-293i	8	1-23,29-51,61-83,94-116,144-166,202-224,241-262,274-294	7	o25-47i60-82o92-114i141-163o195-217i238-260o275-294i
IPI00029538	OR10H3 Olfactory receptor 10H3	Receptors	GPCR;Olf	Valid	7	0	o24-48i60-80o92-121i142-169o197-228i240-262o274-294i	6	20-42,63-85,96-118,157-179,203-225,242-263	7	o24-46i59-78o93-115i145-167o197-228i240-262o277-294i
IPI00168963	OR10H4 Olfactory receptor 10H4	Receptors	GPCR;Olf	Valid	7	0	o24-48i60-83o103-121i142-169o197-228i240-262o274-294i	5	28-50,60-82,95-117,143-165,203-225	7	o25-47i60-82o102-121i142-164o197-228i240-262o277-294i
IPI00377004	OR10H5 Olfactory receptor 10H5	Receptors	GPCR;Olf	Valid	7	0	o25-47i59-79o91-120i141-168o200-227i239-261o273-293i	8	19-41,61-83,94-116,148-170,180-202,211-233,241-262,273-294	7	o25-47i60-82o92-114i146-168o205-227i239-261o271-293i
IPI00028118	OR10J1 Olfactory receptor 10J1	Receptors	GPCR;Olf	Valid	7	0	o36-59i71-92o112-131i151-169o207-236i248-270o282-302i	7	45-66,80-102,106-128,155-177,213-235,248-270,282-303	7	o36-58i71-93o113-135i155-177o210-232i248-270o283-302i
IPI00464960	OR10J3 Olfactory receptor 10J3	Receptors	GPCR;Olf	Valid	7	0	o26-49i61-82o102-121i141-159o165-186i198-226o238-261i	5	28-50,99-121,141-163,203-225,240-261	6	i28-50o60-82i102-121o158-180i201-223o238-260i
IPI00384214	OR10J5 Putative olfactory receptor (Fragment)	Receptors	GPCR;Olf	Valid	7	0	o25-51i58-78o98-120i140-164o192-218i225-245o265-287i	7	26-48,69-91,95-117,140-162,193-215,236-258,262-284	7	o27-49i61-83o98-120i141-163o192-214i227-249o259-281i
IPI00169192	OR10K1 Olfactory receptor 10K1	Receptors	GPCR;Olf	Valid	7	0	o26-51i58-78o98-120i132-158o197-219i240-260o272-292i	6	19-41,61-83,95-117,141-163,201-223,239-260	7	o29-51i58-77o92-114i135-157o197-219i240-262o272-294i
IPI00456735	OR10K2 Olfactory receptor 10K2	Receptors	GPCR;Olf	Valid	7	0	o26-51i58-78o98-120i132-159o197-225i237-260o272-290i	7	19-41,61-83,95-117,141-163,201-223,239-260,272-293	7	o26-48i55-77o92-114i134-156o197-219i240-262o272-294i
IPI00303376	OR10P1 Seven transmembrane helix receptor	Receptors	GPCR;Olf	Valid	7	0	o44-66i78-99o119-138i159-182o222-247i259-279o291-310i	6	39-61,115-137,156-178,221-243,256-278,288-310	6	i44-66o116-138i159-181o220-242i255-277o292-310i
IPI00169085	OR10Q1 Olfactory receptor 10Q1	Receptors	GPCR;Olf	Valid	7	0	o29-52i64-86o106-124i144-168o202-231i243-265o277-297i	7	33-55,68-90,100-122,143-165,208-230,244-266,279-298	7	o31-53i65-87o102-124i149-171o209-231i243-265o280-297i
IPI00303717	OR10R2 Olfactory receptor OR1-8	Receptors	GPCR;Olf	Valid	8	0	i12-37o43-68i80-98o118-140i160-184o217-241i262-280o292-312i	8	1-23,33-55,83-105,118-139,166-188,226-248,260-282,292-313	8	i7-29o44-66i79-98o118-140i164-186o217-239i260-279o294-313i
IPI00303553	OR10S1 Olfactory receptor OR11-279	Receptors	GPCR;Olf	Valid	6	0	i39-60o72-91i180-199o211-239i251-267o287-305i	6	36-58,75-97,110-132,184-206,216-238,253-274	6	i40-62o112-134i160-182o217-239i251-273o283-305i
IPI00169188	OR10T2 Olfactory receptor 10T2	Receptors	GPCR;Olf	Valid	7	0	o26-50i62-87o93-121i141-164o198-226i238-260o272-292i	7	20-42,63-85,96-118,145-167,203-225,238-259,272-293	7	o28-50i62-84o99-121i142-164o202-224i237-259o274-292i
IPI00169029	OR10V1 Olfactory receptor 10V1	Receptors	GPCR;Olf	Valid	7	0	o25-48i60-82o102-121i141-167o201-227i239-262o274-293i	6	26-48,62-84,104-126,142-164,207-228,271-293	7	o27-49i61-83o103-125i145-167o205-227i239-261o271-293i
IPI00874036	OR10W1 Uncharacterized protein OR10W1 (Fragment)	Receptors	GPCR;Olf	Valid	7	0	o25-47i59-81o101-120i132-157o200-226i238-260o272-292i	7	18-40,60-82,94-116,140-162,194-216,241-262,273-295	7	o25-47i60-82o97-119i140-162o204-226i238-260o273-292i
IPI00169201	OR10X1 Olfactory receptor 10X1	Receptors	GPCR;Olf	Valid	7	0	o42-64i76-94o114-136i148-171o213-242i254-276o288-307i	8	1-23,51-73,115-137,156-178,187-208,218-240,255-277,284-306	7	o42-64i76-93o108-130i150-172o213-232i253-275o285-307i
IPI00169202	OR10Z1 Olfactory receptor 10Z1	Receptors	GPCR;Olf	Valid	7	0	o25-48i60-79o91-120i140-164o199-225i237-260o272-292i	7	12-34,45-67,101-123,144-166,197-219,240-261,272-293	7	o25-47i60-82o92-114i144-166o204-226i238-260o273-292i
IPI00026296	OR11A1 Olfactory receptor 11A1	Receptors	GPCR;Olf	Invalid	7	0	o27-49i61-80o100-121i142-165o201-227i239-262o274-293i	8	31-53,59-81,96-118,146-168,173-195,203-225,242-264,271-293	7	o27-49i62-84o99-121i142-164o201-223i244-266o276-293i
IPI00456726	OR11G2 Olfactory receptor OR14-34	Receptors	GPCR;Olf	Valid	7	0	o63-86i98-119o139-158i178-196o245-264i276-299o311-330i	7	56-78,97-119,136-158,184-206,239-261,278-299,310-331	7	o64-86i99-121o136-158i179-201o242-264i276-298o313-330i
IPI00255178	OR11H1 Olfactory receptor OR22-1	Receptors	GPCR;Olf	Valid	7	0	o40-65i77-94o114-135i155-177o210-236i257-276o288-307i	8	20-42,46-67,72-94,115-137,160-182,218-240,256-278,292-314	7	o42-64i76-98o113-135i156-178o215-237i258-280o290-307i
IPI00465379	OR11H12 olfactory receptor, family 11, subfamily H, member 1	Receptors	GPCR;Olf	Valid	7	0	o40-65i77-94o114-135i155-177o220-241i253-275o290-307i	7	44-66,72-94,115-137,159-181,218-240,256-278,292-314	7	o42-64i76-98o113-135i156-178o219-241i253-275o290-307i
IPI00168981	OR11H4 Olfactory receptor 11H4	Receptors	GPCR;Olf	Valid	7	0	o35-58i70-88o108-130i150-172o215-236i248-271o283-302i	7	41-63,71-93,105-127,149-171,216-238,249-271,279-301	7	o37-59i71-93o108-130i151-173o216-238i251-273o283-302i
IPI00168979	OR11H6 Olfactory receptor 11H6	Receptors	GPCR;Olf	Valid	7	Y	n3-14c19/20o45-66i78-96o116-138i158-180o223-244i256-279o291-310i	7	26-48,54-76,87-109,142-164,204-226,239-261,271-292	7	o26-48i60-82o97-119i140-162o205-227i240-262o272-291i
IPI00303705	OR11L1 Olfactory receptor 11L1	Receptors	GPCR;Olf	Valid	7	0	o25-50i71-89o101-120i140-158o197-226i238-260o272-292i	6	22-44,95-117,139-161,202-224,240-262,268-290	7	o24-46i66-88o98-120i141-163o199-221i241-263o273-292i
IPI00011054	OR12D2 Olfactory receptor 12D2	Receptors	GPCR;Olf	Valid	7	0	o24-48i55-74o101-125i137-156o204-225i237-260o272-291i	6	11-33,54-76,107-129,199-221,235-257,270-292	7	o25-47i54-76o96-118i138-160o203-225i237-259o272-291i
IPI00005290	OR12D3 Olfactory receptor 12D3	Receptors	GPCR;Olf	Valid	7	0	o24-49i58-80o100-118i138-156o195-225i232-252o272-291i	7	23-45,60-82,98-120,139-161,203-225,237-259,271-292	7	o24-46i59-81o96-118i138-160o203-225i237-259o272-291i
IPI00005288	OR12D3;OR5V1 Olfactory receptor 5V1	Receptors	GPCR;Olf	Valid	7	0	o25-47i59-78o98-120i132-154o205-226i238-260o272-292i	7	7-29,33-55,95-117,141-163,204-226,240-262,272-293	7	o26-48i61-83o98-120i132-154o204-226i238-260o275-292i
IPI00465098	OR13A1 olfactory receptor, family 13, subfamily A, member 1	Receptors	GPCR;Olf	Valid	7	0	o43-66i78-97o117-136i157-176o222-244i256-278o290-310i	8	45-67,78-100,116-138,158-180,193-215,224-245,258-280,290-311	7	o43-65i77-96o116-138i158-180o222-244i256-278o293-310i
IPI00376778	OR13C2 Olfactory receptor 13C2	Receptors	GPCR;Olf	Valid	7	0	o25-48i60-78o98-120i140-158o197-226i238-259o279-298i	5	24-46,98-120,142-164,204-226,241-259	7	o26-48i61-83o98-120i141-163o203-225i237-259o279-298i
IPI00169115	OR13C3 Olfactory receptor OR9-8	Receptors	GPCR;Olf	Valid	7	Y	n2-12c16/17o55-78i90-108o128-150i162-182o234-256i268-289o309-328i	7	41-63,112-134,153-175,190-212,221-243,251-272,289-311	7	o40-62i75-97o112-134i146-168o218-240i252-274o294-312i
IPI00169113	OR13C4 Olfactory receptor 13C4	Receptors	GPCR;Olf	Valid	7	0	o25-48i60-86o92-118i139-158o204-226i238-259o279-298i	7	33-55,98-120,132-154,175-197,205-227,237-258,278-299	7	o26-48i61-83o98-120i140-162o204-226i238-260o280-298i
IPI00062312	OR13C5 Olfactory receptor 13C5	Receptors	GPCR;Olf	Valid	7	0	o25-48i60-78o98-120i140-158o205-229i241-259o279-298i	5	24-46,98-120,142-164,202-224,242-259	7	o26-48i61-83o98-120i141-163o206-228i241-260o280-298i
IPI00169117	OR13C8 Olfactory receptor 13C8	Receptors	GPCR;Olf	Valid	8	0	i26-51o57-87i99-120o140-164i176-198o204-226i238-259o279-298i	8	24-46,62-84,101-123,137-159,171-193,207-229,237-258,274-296	8	i29-51o66-88i101-120o135-157i177-199o204-226i238-260o275-297i
IPI00169121	OR13C9 Olfactory receptor 13C9	Receptors	GPCR;Olf	Valid	7	0	o25-48i60-78o98-120i140-158o197-226i238-259o279-298i	4	28-50,98-120,203-225,237-258	7	o26-48i61-83o98-120i141-163o203-225i237-259o279-298i
IPI00374256	OR13D1 Olfactory receptor OR9-15	Receptors	GPCR;Olf	Valid	8	0	i57-80o92-117i129-152o172-201i213-230o236-258i270-293o305-324i	5	55-77,127-149,172-194,240-262,269-290	7	o58-80i93-115o130-152i172-194o236-258i270-292o305-324i
IPI00303630	OR13F1 Olfactory receptor 13F1	Receptors	GPCR;Olf	Valid	7	0	o25-48i60-82o102-120i141-158o197-225i237-255o275-292i	9	1-23,25-47,62-84,89-111,114-136,140-162,181-203,210-232,236-258	7	o26-48i61-83o98-120i141-163o204-226i238-260o275-292i
IPI00386395	OR13G1 Olfactory receptor 13G1	Receptors	GPCR;Olf	Valid	5	0	o20-44i56-75o95-117i138-155o201-223i	7	18-40,56-78,91-113,125-147,200-222,242-264,269-291	7	o23-45i58-80o95-117i138-160o201-223i235-257o272-289i
IPI00303226	OR13H1 Olfactory receptor 13H1	Receptors	GPCR;Olf	Valid	7	0	o27-47i59-78o98-120i140-161o196-215i236-259o271-291i	6	1-19,27-49,103-125,139-161,201-223,237-258	7	o27-49i61-83o98-120i140-162o196-218i239-258o273-291i
IPI00169124	OR13J1 Olfactory receptor 13J1	Receptors	GPCR;Olf	Valid	7	0	o26-48i60-86o92-120i140-158o198-225i237-260o272-292i	6	35-57,95-117,142-164,170-192,207-229,238-260	7	o26-48i61-83o98-120i140-162o204-226i238-260o275-292i
IPI00001631	OR1A1 Olfactory receptor 1A1	Receptors	GPCR;Olf	Valid	7	0	o26-49i61-82o102-120i141-158o198-220i232-251o271-290i	7	28-50,60-82,89-110,138-160,201-223,233-255,270-291	7	o26-48i61-83o98-120i140-162o199-221i233-255o270-292i
IPI00001143	OR1A2 Olfactory receptor 1A2	Receptors	GPCR;Olf	Valid	7	0	o26-48i60-79o91-108i129-151o198-221i233-251o271-290i	7	28-50,60-82,87-108,138-160,201-223,233-255,268-290	7	o26-48i61-83o98-120i140-162o199-221i233-255o270-292i
IPI00169100	OR1B1 Olfactory receptor 1B1	Receptors	GPCR;Olf	Valid	7	0	o24-51i63-84o104-122i143-160o211-232i244-267o279-299i	5	29-51,100-122,147-169,214-236,246-267	7	o29-51i63-85o100-122i143-165o203-225i246-268o278-300i
IPI00419369	OR1C1 Olfactory receptor 1C1	Receptors	GPCR;Olf	Invalid	8	0	i26-49o61-86i98-120o132-151i158-178o198-225i237-260o272-292i	6	27-49,62-84,95-117,146-168,198-220,239-261	8	i29-51o66-88i101-123o133-151i156-178o198-220i241-260o275-292i
IPI00003067	OR1D2 Olfactory receptor 1D2	Receptors	GPCR;Olf	Valid	8	0	i26-47o59-79i91-120o140-162i174-194o200-226i238-260o272-291i	7	28-50,95-117,135-157,174-196,202-224,239-261,271-292	7	o26-48i61-83o98-120i140-162o199-221i241-263o273-292i
IPI00011041	OR1D4 Olfactory receptor OR17-1	Receptors	GPCR;Olf	Valid	8	0	i44-65o77-97i109-133o153-180i192-212o218-239i260-278o290-309i	7	46-68,113-135,141-163,167-189,211-233,259-281,289-310	8	i45-67o77-96i116-138o158-180i192-213o217-239i259-281o291-310i
IPI00419401	OR1D5 Olfactory receptor OR17-2	Receptors	GPCR;Olf	Valid	8	0	i44-65o77-97i109-133o153-180i192-212o218-239i260-278o290-307i	5	46-68,112-134,159-181,211-233,259-281	8	i45-67o77-96i116-138o158-180i192-214o218-240i261-280o290-307i
IPI00028117	OR1E1 Olfactory receptor 1E1	Receptors	GPCR;Olf	Valid	7	0	o28-49i61-82o102-120i132-151o197-216i237-260o272-292i	7	28-50,98-120,131-153,167-189,200-222,239-261,272-293	6	i29-51o98-120i132-154o197-219i240-262o272-294i
IPI00026655	OR1E2 Olfactory receptor OR17-17	Receptors	GPCR;Olf	Valid	8	0	i65-88o100-121i142-159o171-198i210-233o245-264i285-308o320-340i	7	66-88,137-159,173-195,214-236,247-269,286-308,319-340	6	i68-90o141-163i176-198o245-267i288-310o320-342i
IPI00065371	OR1E3P Olfactory receptor 1E3	Receptors	GPCR;Olf	Invalid	8	0	o26-49i61-82o102-128i140-158o194-216i237-260o272-292i312-335o	5	27-49,109-131,200-222,242-264,312-334	7	i27-49o106-128i141-163o194-216i237-259o274-292i312-334o
IPI00013916	OR1F1 Olfactory receptor 1F1	Receptors	GPCR;Olf	Valid	8	0	i26-47o59-79i91-108o114-133i140-158o204-226i238-260o272-292i	8	28-50,59-81,85-107,111-133,152-174,203-225,240-262,272-293	7	o26-48i61-83o98-120i140-162o198-220i241-263o273-292i
IPI00303859	OR1F12P Olfactory receptor 1F12	Receptors	GPCR;Olf	Valid	7	0	o25-47i59-78o98-120i132-154o200-225i237-260o272-292i	5	32-54,139-161,201-223,242-264,272-294	7	o25-47i59-78o98-120i140-162o199-221i241-263o273-292i
IPI00465268	OR1G1 Olfactory receptor OR17-8	Receptors	GPCR;Olf	Valid	7	0	o65-88i97-116o136-158i170-189o235-254i275-299o311-330i	5	66-88,95-117,136-158,177-199,247-269	6	i66-88o136-158i170-192o235-257i278-300o310-332i
IPI00029620	OR1I1 Olfactory receptor 1I1	Receptors	GPCR;Olf	Valid	7	0	o26-50i62-82o102-120i132-151o197-219i240-261o273-292i	6	25-47,97-119,132-154,201-223,239-260,274-293	7	o26-48i61-83o98-120i132-154o197-219i241-263o273-292i
IPI00303629	OR1J1 Olfactory receptor 1J1	Receptors	GPCR;Olf	Valid	7	0	o25-48i60-82o102-120i141-162o197-221i233-252o272-292i	6	32-54,94-116,145-167,200-222,246-268,270-292	7	o26-48i61-83o98-120i141-163o197-219i240-262o272-294i
IPI00872325	OR1J2 Putative olfactory receptor (Fragment)	Receptors	GPCR;Olf	Valid	7	0	i25-49o61-82i102-120o140-163i191-215o227-248i268-286o	3	27-49,134-156,193-215	6	i27-49o59-78i98-120o140-162i193-215o225-244i
IPI00383941	OR1J4 Olfactory receptor 1J4	Receptors	GPCR;Olf	Valid	7	0	o25-48i60-79o91-110i140-158o197-221i233-260o272-292i	8	27-49,63-85,91-113,141-163,177-199,206-228,240-262,270-292	6	i27-49o59-78i91-108o197-219i240-262o272-294i
IPI00169096	OR1K1 Olfactory receptor 1K1	Receptors	GPCR;Olf	Valid	7	0	o28-50i62-83o103-127i139-163o205-227i239-262o274-294i	6	28-50,62-84,98-120,144-166,209-231,242-264	7	o28-50i62-84o99-121i142-164o205-227i239-261o271-293i
IPI00376791	OR1L1 olfactory receptor, family 1, subfamily L, member 1	Receptors	GPCR;Olf	Valid	7	0	o77-99i111-132o152-170i191-212o254-276i288-310o322-341i	5	78-100,110-132,181-203,253-275,287-309	7	o77-99i111-133o148-170i191-213o247-269i290-312o322-341i
IPI00185234	OR1L3 Olfactory receptor 1L3	Receptors	GPCR;Olf	Valid	7	0	o27-48i60-79o99-120i141-162o204-226i238-260o272-291i	6	28-50,61-83,103-125,140-162,202-224,237-259	7	o27-49i61-83o98-120i141-163o197-219i240-262o272-291i
IPI00303615	OR1L4 Olfactory receptor 1L4	Receptors	GPCR;Olf	Valid	8	0	i28-52o58-80i92-108o114-133i140-159o205-227i239-261o273-293i	9	31-52,62-84,89-110,113-134,137-155,161-182,203-225,242-264,273-294	6	i28-50o60-79i92-109o205-227i239-261o276-293i
IPI00376792	OR1L6 Olfactory receptor OR9-30	Receptors	GPCR;Olf	Valid	8	0	i64-87o99-116i128-144o150-167i179-199o241-263i275-297o309-329i	10	8-30,55-77,98-120,125-146,148-169,176-190,196-217,239-261,278-300,309-330	6	i64-86o96-115i128-145o235-257i278-300o310-329i
IPI00169103	OR1L8 Olfactory receptor 1L8	Receptors	GPCR;Olf	Valid	7	0	o28-50i62-83o103-121i142-163o204-222i243-262o274-292i	5	29-51,63-85,108-130,207-229,240-261	7	o28-50i62-84o99-121i142-164o198-220i241-263o273-292i
IPI00168959	OR1M1 Olfactory receptor 1M1	Receptors	GPCR;Olf	Valid	7	0	o26-48i60-79o99-120i140-168o197-223i244-269o275-292i	6	27-49,60-82,100-122,143-165,210-232,243-265	7	o26-48i61-83o98-120i140-162o197-219i238-260o275-292i
IPI00478336	OR1N1 35 kDa protein	Receptors	GPCR;Olf	Valid	7	0	o26-48i60-81o101-119i139-161o196-225i237-259o271-291i	7	27-49,54-76,97-119,136-158,199-221,242-264,271-292	7	o26-48i60-82o97-119i139-161o196-218i239-261o271-293i
IPI00303622	OR1N2 Olfactory receptor OR9-23	Receptors	GPCR;Olf	Valid	7	0	o43-65i77-96o116-137i157-175o221-246i258-279o291-309i	6	44-66,112-134,161-183,219-241,259-280,290-310	7	o43-65i78-100o115-137i157-179o214-236i255-277o292-309i
IPI00018693	OR1Q1 Olfactory receptor 1Q1	Receptors	GPCR;Olf	Valid	7	0	o25-50i57-78o98-120i132-152o204-226i238-260o272-292i	7	32-54,56-78,91-113,142-164,205-227,238-260,272-294	7	o27-49i56-78o98-120i141-163o204-226i238-260o273-295i
IPI00303764	OR1S1 Olfactory receptor OR11-232	Receptors	GPCR;Olf	Valid	6	0	i39-64o114-133i153-181o210-239i251-274o286-305i	6	39-61,116-138,152-174,214-236,253-274,284-306	6	i40-62o111-133i153-175o211-233i254-276o286-305i
IPI00169084	OR1S2 Olfactory receptor OR11-231	Receptors	GPCR;Olf	Valid	7	0	o39-60i72-91o111-133i153-181o210-239i251-274o286-305i	6	43-65,117-139,152-174,214-236,253-274,286-306	6	i40-62o116-138i159-181o211-233i254-276o286-305i
IPI00414176	OR2A1;OR2A42 Olfactory receptor 2A42	Receptors	GPCR;Olf	Valid	7	0	o22-47i54-72o92-116i137-163o192-215i236-260o272-291i	6	16-38,94-116,140-162,171-193,200-222,239-260	6	i26-48o97-119i140-162o196-218i239-261o272-291i
IPI00303646	OR2A12 Olfactory receptor 2A12	Receptors	GPCR;Olf	Valid	7	0	o24-50i57-77o97-119i139-163o196-224i236-260o272-291i	5	16-38,94-116,140-162,200-222,239-260	7	o26-48i60-82o97-119i140-162o203-225i237-259o272-291i
IPI00386374	OR2A2 Olfactory receptor 2A2	Receptors	GPCR;Olf	Valid	7	0	o20-47i59-77o97-119i131-157o192-215i236-260o272-291i	6	10-32,46-68,93-115,140-162,200-222,240-261	5	i13-35o97-119i140-162o196-218i239-261o
IPI00398221	OR2A25 Olfactory receptor 2A25	Receptors	GPCR;Olf	Valid	11	0	o81-106i118-140o160-178i198-222o258-283i295-318o365-385i397-423o458-481i502-526o538-557i	10	85-107,120-142,153-175,200-222,260-282,296-318,363-384,406-428,466-488,506-527	10	o85-107i119-141o156-178i199-221o262-284i296-318o333-350i405-427o462-484i505-527o
IPI00028233	OR2A4 Olfactory receptor 2A4	Receptors	GPCR;Olf	Valid	7	0	o22-47i59-81o101-125i137-161o206-227i239-260o272-291i	6	24-46,61-83,104-126,140-162,204-226,239-261	7	o26-48i60-82o97-119i140-162o205-227i240-259o274-291i
IPI00382685	OR2A5 Olfactory receptor 2A5	Receptors	GPCR;Olf	Valid	8	0	i7-26o32-50i57-73o93-117i138-164o193-216i237-261o273-292i	6	16-38,95-117,141-163,201-223,240-261,273-295	6	i28-50o98-120i141-163o196-218i238-260o275-292i
IPI00374072	OR2A7 Olfactory receptor 2A7	Receptors	GPCR;Olf	Valid	8	0	i25-50o56-77i98-119o131-161i173-193o199-224i236-260o272-291i	7	1-23,25-47,61-83,104-126,140-162,204-226,237-259	7	o26-48i60-82o97-119i140-162o203-225i237-259o274-291i
IPI00375225	OR2AE1 Olfactory receptor 2AE1	Receptors	GPCR;Olf	Valid	7	0	o25-49i61-82o102-120i140-166o200-224i236-259o271-291i	8	26-48,60-82,99-120,142-164,174-195,202-224,237-258,271-292	7	o26-48i61-83o98-120i141-163o199-221i237-259o274-291i
IPI00022324	OR2AG1 Olfactory receptor 2AG1	Receptors	GPCR;Olf	Valid	7	0	o26-47i59-78o98-120i141-162o200-225i237-261o273-292i	8	8-30,32-51,63-85,94-116,141-163,201-223,244-266,272-293	7	o26-48i61-83o98-120i140-162o204-226i238-260o273-292i
IPI00232021	OR2AG2 Olfactory receptor 2AG2	Receptors	GPCR;Olf	Valid	7	0	o26-47i59-78o98-120i140-162o197-225i237-261o273-292i	7	28-50,61-83,94-116,137-159,201-223,241-263,272-293	7	o26-48i61-83o98-120i140-162o204-226i238-260o273-292i
IPI00058265	OR2AJ1 Similar to Olfactory receptor Olfr169	Receptors	GPCR;Olf	Valid	7	0	o26-49i61-79o99-119i140-159o204-227i239-261o273-293i	6	31-52,96-118,139-161,203-225,238-260,274-294	7	o15-37i58-80o100-119i140-162o205-227i239-261o276-293i
IPI00386284	OR2AK2 olfactory receptor, family 2, subfamily AK, member 2	Receptors	GPCR;Olf	Invalid	7	0	o37-63i75-94o114-135i155-179o215-238i250-268o288-307i	7	1-23,42-64,110-132,155-177,217-239,253-274,287-308	7	o42-64i76-98o113-135i156-178o217-239i252-274o289-307i
IPI00168991	OR2AP1 Olfactory receptor 2AP1	Receptors	GPCR;Olf	Valid	7	0	o23-46i58-76o96-118i138-161o196-219i240-259o271-290i	7	5-27,34-56,92-114,136-158,198-220,242-264,268-290	7	o24-46i59-81o96-118i138-160o198-220i241-258o273-290i
IPI00465223	OR2AT4 Olfactory receptor 2AT4	Receptors	GPCR;Olf	Valid	7	0	o28-53i65-87o107-125i146-166o202-228i249-267o273-294i	6	24-46,75-97,150-172,207-229,244-266,277-298	7	o32-54i66-83o103-125i146-168o201-223i243-265o275-297i
IPI00453466	OR2B11 Olfactory receptor 2B11	Receptors	GPCR;Olf	Valid	7	0	o29-52i64-87o107-128i148-172o202-230i242-264o276-296i	5	35-57,103-125,143-165,206-228,244-265	7	o31-53i65-87o107-129i150-172o202-224i245-262o277-296i
IPI00304219	OR2B2 Olfactory receptor 2B2	Receptors	GPCR;Olf	Valid	7	0	o28-48i60-78o98-120i140-158o200-226i238-261o273-292i	6	31-53,100-122,144-166,205-227,240-261,273-293	8	o27-49i61-83o98-120i140-162o199-221i241-263o273-292i326-345o
IPI00011043	OR2B6 Olfactory receptor 2B6	Receptors	GPCR;Olf	Valid	7	0	o25-48i60-81o101-120i140-158o205-226i238-261o273-292i	6	19-41,83-105,164-186,203-225,239-260,272-293	7	o27-49i61-83o98-120i140-162o204-226i238-260o275-292i
IPI00030064	OR2C1 Olfactory receptor 2C1	Receptors	GPCR;Olf	Valid	7	0	o25-48i60-81o101-120i140-158o197-221i242-261o273-292i	7	31-53,69-91,101-123,135-157,203-225,237-259,274-296	7	o26-48i61-83o98-120i140-162o198-220i241-263o273-292i
IPI00472557	OR2C3 Olfactory receptor OR1-30	Receptors	GPCR;Olf	Valid	7	0	o47-69i81-103o123-141i161-179o221-242i262-282o294-313i	7	47-69,89-110,112-134,164-186,221-243,261-283,293-315	7	o47-69i82-104o119-141i161-183o220-242i262-284o294-313i
IPI00022355	OR2D2 Olfactory receptor 2D2	Receptors	GPCR;Olf	Valid	7	0	o26-48i60-79o91-117i138-158o197-216i237-260o272-290i	7	26-48,61-83,94-116,135-157,202-224,241-263,270-291	7	o26-48i61-83o98-120i140-162o197-219i240-262o272-290i
IPI00169016	OR2D3 Olfactory receptor OR11-89	Receptors	GPCR;Olf	Valid	7	0	o41-67i79-102o108-136i156-174o213-237i258-277o289-308i	7	38-60,81-103,111-133,154-176,218-240,254-276,288-309	7	o42-64i77-99o114-136i156-178o213-235i256-275o290-308i
IPI00299181	OR2F1 Olfactory receptor 2F1	Receptors	GPCR;Olf	Valid	7	0	o25-48i60-78o98-120i132-154o197-219i240-261o273-292i	7	8-30,33-55,60-82,95-117,140-162,201-223,240-262	7	o27-49i61-83o98-120i140-162o204-226i238-260o275-292i
IPI00028203	OR2F2 Olfactory receptor 2F2	Receptors	GPCR;Olf	Valid	7	0	o25-48i60-78o98-120i132-150o197-219i240-261o273-292i	7	7-29,33-55,60-82,96-118,139-161,201-223,270-292	7	o27-49i61-83o98-120i140-162o197-219i241-263o273-292i
IPI00303770	OR2G2 Similar to Olfactory receptor Olfr1361	Receptors	GPCR;Olf	Invalid	6	0	i46-68o88-106i158-178o220-246i258-281o293-312i	5	52-74,87-109,154-176,225-247,259-281	6	i46-68o83-105i156-178o219-241i261-283o293-312i
IPI00185235	OR2G3 Similar to Olfactory receptor Olfr1361	Receptors	GPCR;Olf	Valid	6	0	i66-89o101-120i132-157o238-262i283-301o313-333i	6	63-85,98-120,145-167,179-201,243-265,281-302	6	i67-89o104-126i139-161o240-262i282-304o314-333i
IPI00376314	OR2G6 Olfactory receptor 2G6	Receptors	GPCR;Olf	Valid	7	0	o26-48i60-81o101-120i140-158o200-221i242-261o273-292i	7	30-52,61-83,95-117,142-164,205-227,240-262,271-293	7	o26-48i61-83o98-120i140-162o199-221i241-263o273-292i
IPI00026293	OR2H1 Olfactory receptor 2H1	Receptors	GPCR;Olf	Invalid	7	0	o25-50i57-79o99-118i138-156o195-214i235-259o271-290i	6	36-58,65-86,93-115,134-156,195-217,236-257	7	o24-46i59-81o96-118i138-156o202-224i236-258o273-290i
IPI00001356	OR2H2 Olfactory receptor 2H2	Receptors	GPCR;Olf	Valid	7	0	o25-46i58-79o99-118i138-156o198-224i236-259o271-290i	6	18-40,65-86,96-118,138-160,200-222,236-257	7	o24-46i59-81o96-118i138-156o202-224i236-258o273-290i
IPI00304218	OR2J1 Olfactory receptor 2J1	Receptors	GPCR;Olf	Valid	7	0	o26-49i61-80o100-121i141-167o198-222i243-262o274-293i	7	31-53,70-92,97-119,139-161,204-226,241-262,273-294	7	o27-49i62-84o99-121i141-163o200-222i242-264o274-293i
IPI00008678	OR2J2 Olfactory receptor 2J2	Receptors	GPCR;Olf	Valid	7	0	o26-49i61-80o100-121i141-159o198-222i243-262o274-293i	6	30-52,96-118,140-162,204-226,241-262,273-294	7	o27-49i62-84o99-121i141-163o200-222i242-264o274-293i
IPI00297629	OR2J3 Olfactory receptor 2J3	Receptors	GPCR;Olf	Valid	7	0	o28-51i63-82o102-123i143-161o208-229i241-264o276-295i	7	36-58,72-94,98-120,136-158,204-226,242-263,275-296	7	o29-51i64-86o101-123i143-165o202-224i244-266o276-295i
IPI00169123	OR2K2 Olfactory receptor OR9-17	Receptors	GPCR;Olf	Valid	7	0	o54-77i89-115o121-149i169-187o226-253i265-288o300-320i	8	55-77,91-113,124-146,172-194,209-231,238-260,265-287,298-320	7	o55-77i90-112o127-149i169-191o232-254i266-288o301-320i
IPI00166488	OR2L13 Olfactory receptor 2L13	Receptors	GPCR;Olf	Valid	7	0	o24-47i59-77o97-119i140-161o204-225i237-259o271-291i	6	26-48,56-78,93-115,202-224,237-259,269-291	7	o23-45i58-76o91-113i144-166o192-214i235-257o272-291i
IPI00386364	OR2L2 Olfactory receptor 2L2	Receptors	GPCR;Olf	Invalid	7	0	o22-50i57-77o97-119i139-161o199-224i236-252o272-291i	6	27-49,58-80,93-115,139-161,202-224,278-300	7	o25-47i60-82o97-119i139-161o203-225i237-259o272-291i
IPI00397100	OR2L3 Olfactory receptor 2L3	Receptors	GPCR;Olf	Valid	7	0	o22-50i57-77o97-119i140-161o199-224i236-252o272-291i	8	9-31,33-55,59-81,94-116,139-161,202-224,240-260,276-298	7	o23-45i58-77o97-119i140-162o201-223i236-258o273-292i
IPI00386283	OR2L5 Olfactory receptor 2L5	Receptors	GPCR;Olf	Valid	7	0	o22-50i57-77o97-119i140-161o199-224i236-252o272-291i	7	9-31,33-55,58-80,100-122,139-161,202-224,276-298	7	o28-50i57-76o91-113i140-162o203-225i237-259o274-291i
IPI00386391	OR2L8 Olfactory receptor 2L8	Receptors	GPCR;Olf	Valid	7	0	o24-50i57-77o97-119i139-161o199-224i236-252o272-291i	7	26-48,57-79,94-116,139-161,202-224,240-260,276-298	7	o24-46i58-77o97-119i139-161o202-224i236-258o273-292i
IPI00464969	OR2M2 Olfactory receptor 2M2	Receptors	GPCR;Olf	Valid	8	0	o26-51i60-81o101-120i140-158o198-226i238-260o272-292i318-346o	9	32-53,59-81,95-117,142-164,182-204,211-232,242-263,273-293,320-342	8	o26-48i61-83o98-120i140-162o194-216i237-259o274-292i318-335o
IPI00251797	OR2M3 Olfactory receptor 2M3	Receptors	GPCR;Olf	Valid	7	0	o26-51i60-81o101-120i140-158o198-226i238-260o272-292i	8	32-53,57-79,95-117,141-163,182-204,211-232,240-262,273-293	7	o26-48i61-83o98-120i140-162o198-220i241-263o273-292i
IPI00168939	OR2M4 Olfactory receptor 2M4	Receptors	GPCR;Olf	Valid	7	0	o26-51i60-81o101-120i140-168o198-216i237-261o273-292i	6	1-23,27-49,62-84,97-119,142-164,193-215	7	o26-48i61-83o98-120i140-162o194-216i237-259o274-292i
IPI00183993	OR2M5 Olfactory receptor 2M5	Receptors	GPCR;Olf	Invalid	7	0	o26-51i60-81o101-120i140-158o198-226i238-260o272-292i	8	32-53,57-79,96-118,142-164,182-204,211-232,242-263,272-293	7	o26-48i61-83o98-120i140-162o198-220i241-263o273-292i
IPI00303203	OR2M7 Olfactory receptor 2M7	Receptors	GPCR;Olf	Valid	7	0	o26-51i60-81o101-120i140-158o198-223i244-263o275-292i	7	32-53,59-81,96-118,182-204,211-232,244-266,272-293	7	o26-48i61-83o98-120i140-162o198-220i241-263o273-292i
IPI00015852	OR2S2 Olfactory receptor 2S2	Receptors	GPCR;Olf	Valid	7	0	o28-49i61-83o103-121i141-159o205-226i238-260o280-299i	7	31-53,63-85,98-120,143-165,208-230,238-259,279-300	7	o27-49i61-83o93-115i147-169o205-227i239-261o281-300i
IPI00419372	OR2T1 olfactory receptor, family 2, subfamily T, member 1	Receptors	GPCR;Olf	Valid	9	0	o6-30i37-55o75-98i110-132o152-170i190-212o247-266i287-311o323-342i	9	4-26,30-52,76-98,111-133,150-171,190-212,254-276,292-314,322-343	8	i7-29o76-98i111-133o148-170i190-212o244-266i287-309o324-342i
IPI00169230	OR2T10 Olfactory receptor 2T10	Receptors	GPCR;Olf	Valid	7	0	o29-49i61-82o102-120i140-163o197-225i237-260o272-292i	5	17-39,140-162,201-223,240-262,271-293	6	i29-51o61-83i140-162o197-219i240-262o272-294i
IPI00450806	OR2T11 Olfactory receptor 2T11	Receptors	GPCR;Olf	Valid	7	0	o20-45i57-76o88-117i138-159o195-222i234-258o270-289i	6	17-39,58-80,96-118,199-221,237-259,268-290	7	o23-45i58-80o95-117i138-160o195-217i238-260o270-289i
IPI00168934	OR2T12 Olfactory receptor 2T12	Receptors	GPCR;Olf	Valid	7	0	o24-46i58-76o96-118i138-156o196-223i235-259o271-290i	7	18-40,94-116,145-167,179-201,209-231,237-259,272-294	7	o24-46i59-81o96-118i138-160o202-224i236-258o273-290i
IPI00465262	OR2T2 Olfactory receptor 2T2	Receptors	GPCR;Olf	Valid	7	0	o27-49i61-80o92-121i141-160o199-226i238-256o276-293i	7	33-54,60-82,95-117,133-155,202-224,239-261,273-294	7	o27-49i62-84o99-121i141-163o198-220i240-259o274-293i
IPI00787866	OR2T2 similar to Olfactory receptor 2T35	Receptors	GPCR;Olf	Valid	5	0	o313-335i347-366o488-509i521-539o559-576i	5	319-340,347-369,479-501,518-540,552-573	5	o313-335i347-369o486-508i521-542o557-576i
IPI00414402	OR2T27 Olfactory receptor 2T27	Receptors	GPCR;Olf	Valid	7	0	o25-48i60-82o102-120i140-159o197-216i237-261o273-292i	7	27-49,60-82,99-120,140-162,195-217,238-260,273-293	7	o26-48i61-83o98-120i140-162o194-216i237-259o274-292i
IPI00259413	OR2T29 Olfactory receptor 2T29	Receptors	GPCR;Olf	Valid	7	0	o29-52i64-86o106-124i144-166o202-229i241-264o276-296i	6	34-55,101-123,144-166,208-230,244-266,275-297	6	i31-53o102-124i144-166o201-223i244-266o276-298i
IPI00470602	OR2T3 Olfactory receptor 2T3	Receptors	GPCR;Olf	Valid	7	0	o30-53i65-87o107-125i145-167o203-230i242-265o277-297i	7	33-55,65-87,101-123,149-171,208-230,242-264,277-298	7	o31-53i66-88o103-125i145-167o202-224i245-267o277-299i
IPI00168933	OR2T33 Olfactory receptor 2T33	Receptors	GPCR;Olf	Valid	7	0	o24-46i58-76o96-118i138-156o196-223i235-259o271-290i	6	30-51,94-116,140-162,204-226,237-258,272-294	7	o24-46i59-81o96-118i138-160o202-224i236-258o273-290i
IPI00303587	OR2T4 olfactory receptor, family 2, subfamily T, member 4	Receptors	GPCR;Olf	Invalid	7	0	o56-80i92-114o134-152i172-194o229-257i269-292o304-324i	5	55-77,130-152,233-255,272-294,303-325	7	o58-80i93-115o130-152i172-194o229-251i272-294o304-326i
IPI00402264	OR2T5 Olfactory receptor 2T5	Receptors	GPCR;Olf	Invalid	7	0	o29-52i64-86o106-124i144-166o202-229i241-264o276-296i	6	34-55,101-123,144-166,208-230,244-266,275-297	6	i31-53o102-124i144-166o201-223i244-266o276-298i
IPI00303891	OR2T6 Olfactory receptor 2T6	Receptors	GPCR;Olf	Valid	7	0	o25-48i60-79o91-120i132-151o197-216i237-261o273-292i	7	27-49,59-81,94-116,141-163,194-216,239-260,272-293	7	o26-48i60-77o92-114i135-154o194-216i237-259o274-292i
IPI00457030	OR2T8 Olfactory receptor 2T8	Receptors	GPCR;Olf	Valid	6	0	o24-46i58-76o96-118i138-156o196-223i235-258o	7	30-51,55-77,94-116,141-163,204-226,237-258,272-294	7	o24-46i59-81o96-118i138-160o202-224i236-258o273-290i
IPI00169241	OR2V1 Olfactory receptor 2V1	Receptors	GPCR;Olf	Invalid	6	0	i26-52o58-80i92-121o199-226i238-261o273-293i	8	35-56,62-84,96-118,142-164,182-204,212-234,239-260,274-296	6	i26-48o58-80i93-115o205-227i239-261o276-293i
IPI00382684	OR2V2 Olfactory receptor 2V2	Receptors	GPCR;Olf	Valid	7	0	o26-49i61-80o100-121i141-163o199-226i238-261o273-293i	7	28-50,96-118,141-163,176-198,207-229,239-260,273-294	7	o27-49i62-84o99-121i141-163o205-227i239-261o276-293i
IPI00000124	OR2W1 Olfactory receptor 2W1	Receptors	GPCR;Olf	Valid	7	0	o25-50i62-86o92-120i140-164o200-221i242-260o272-292i	6	27-49,69-91,95-117,139-161,204-226,244-266	7	o26-48i61-83o98-120i140-162o199-221i241-263o273-292i
IPI00607597	OR2W3 Olfactory receptor 2W3	Receptors	GPCR;Olf	Valid	7	0	o26-48i60-78o98-120i140-163o183-216i237-260o272-292i	7	24-46,95-117,143-165,181-203,210-232,237-259,271-293	7	o26-48i61-83o98-120i140-162o199-221i241-260o270-292i
IPI00464971	OR2W5 Uncharacterized protein OR2W5	Receptors	GPCR;Olf	Invalid	4	0	o26-50i62-81o101-119i140-159o	3	22-44,95-117,139-161	4	o26-48i61-83o98-120i140-159o
IPI00303670	OR2Y1 Olfactory receptor 2Y1	Receptors	GPCR;Olf	Valid	7	0	o26-48i60-81o101-120i140-158o199-225i237-259o271-291i	7	31-52,62-84,99-121,144-166,202-224,236-258,271-292	7	o26-48i61-83o98-120i140-162o198-220i240-262o272-291i
IPI00168954	OR2Z1 Olfactory receptor 2Z1	Receptors	GPCR;Olf	Valid	7	0	o26-48i60-78o98-120i140-158o204-226i238-261o273-292i	6	32-54,95-117,139-161,196-218,242-264,276-298	6	o26-48i61-78o98-120i140-162o204-226i247-269o
IPI00872571	OR3A1 35 kDa protein	Receptors	GPCR;Olf	Valid	6	0	o35-60i69-91o111-129i149-167o206-235i247-269o	6	26-48,70-92,110-132,209-231,246-268,282-304	7	o35-57i69-91o111-133i153-175o208-230i250-272o282-301i
IPI00026661	OR3A2 Olfactory receptor 3A2	Receptors	GPCR;Olf	Valid	5	0	o37-62i71-93o113-131i151-169o208-237i	5	30-52,74-96,114-136,211-233,248-270	5	o37-59i71-93o113-135i155-177o208-230i
IPI00220564	OR3A3 Olfactory receptor OR17-22	Receptors	GPCR;Olf	Valid	5	0	o35-60i69-91o111-129i149-167o206-235i	6	28-50,72-94,112-134,209-231,246-268,282-304	7	o35-57i69-91o111-133i153-175o207-229i250-272o282-301i
IPI00026652	OR3A4 Olfactory receptor 3A4	Receptors	GPCR;Olf	Valid	5	0	o29-53i65-85o105-123i143-161o201-229i	5	22-44,98-120,206-228,240-262,279-301	7	o29-51i63-85o105-127i147-166o201-223i244-266o276-298i
IPI00303512	OR4A15 Similar to Olfactory receptor MOR231-2	Receptors	GPCR;Olf	Valid	7	Y	n5-16c27/28o138-159i171-190o210-232i252-276o312-337i349-371o383-401i	7	112-134,137-159,181-203,225-247,284-306,323-344,356-378	7	o111-133i146-168o183-205i226-248o285-307i320-342o357-374i
IPI00169181	OR4A16 Olfactory receptor 4A16	Receptors	GPCR;Olf	Valid	7	0	o25-44i56-76o88-116i137-162o191-222i234-256o268-287i	8	24-46,51-73,89-111,141-163,175-197,203-225,236-258,267-289	7	o24-46i53-75o95-117i138-160o201-223i236-258o268-287i
IPI00872614	OR4A47 Uncharacterized protein OR4A47	Receptors	GPCR;Olf	Valid	8	0	i24-47o53-71i83-101o107-125i137-156o192-214i234-257o269-287i	8	26-48,53-75,79-101,107-129,141-163,197-219,238-260,268-290	8	i25-47o57-74i79-101o111-133i140-162o192-214i235-257o270-287i
IPI00169205	OR4A5 Olfactory receptor 4A5	Receptors	GPCR;Olf	Invalid	8	0	o24-45i57-80o100-118i138-160o190-212i233-255o267-286i298-314o	8	35-57,96-118,130-152,156-178,193-215,239-261,266-288,294-315	6	i27-49o99-118i138-160o191-213i234-256o267-286i
IPI00303394	OR4B1 Olfactory receptor 4B1	Receptors	GPCR;Olf	Valid	7	0	o20-45i57-80o100-121i141-166o202-223i235-256o268-287i	7	25-47,61-83,100-122,144-166,198-220,236-258,269-291	7	o24-46i59-81o96-118i139-161o201-223i236-258o268-287i
IPI00419360	OR4C11 Olfactory receptor 4C11	Receptors	GPCR;Olf	Valid	7	0	o24-45i57-80o100-118i138-162o201-223i235-256o268-287i	6	26-48,99-121,141-163,204-226,235-256,269-291	7	o24-46i59-81o96-118i138-160o198-220i241-258o268-287i
IPI00743405	OR4C12 Uncharacterized protein OR4C12	Receptors	GPCR;Olf	Invalid	5	0	o24-47i138-166o193-220i232-257o269-287i	8	6-28,30-51,105-127,138-160,169-191,199-221,235-257,266-288	6	i26-48o103-125i138-160o195-217i238-260o270-292i
IPI00745577	OR4C13 Uncharacterized protein OR4C13 (Fragment)	Receptors	GPCR;Olf	Valid	6	0	i27-52o58-77i144-169o204-226i238-259o271-290i	6	28-50,56-78,153-175,202-224,238-260,272-294	6	i28-50o60-77i142-164o204-226i239-261o271-290i
IPI00169059	OR4C15 olfactory receptor, family 4, subfamily C, member 15	Receptors	GPCR;Olf	Valid	9	0	o12-29i41-58o78-102i114-135o155-173i193-215o247-278i290-311o323-342i	9	7-29,31-52,63-85,107-129,151-173,193-215,253-275,291-312,322-343	8	i38-60o80-102i109-131o151-173i193-215o247-269i290-312o323-342i
IPI00303515	OR4C16 Olfactory receptor 4C16	Receptors	GPCR;Olf	Valid	7	0	o20-45i57-76o96-118i130-156o201-223i235-256o268-287i	7	27-49,105-127,132-154,159-181,195-217,238-260,267-289	7	o24-46i59-81o96-118i138-160o198-220i241-263o268-287i
IPI00169131	OR4C3 olfactory receptor, family 4, subfamily C, member 3	Receptors	GPCR;Olf	Valid	7	Y	n3-14c22/23o51-72i84-103o123-145i165-191o218-250i262-284o296-314i	6	29-51,101-123,145-167,194-216,239-261,273-295	7	o30-52i59-81o101-123i144-166o201-223i243-265o275-292i
IPI00253464	OR4C45 Olfactory receptor 4C45	Receptors	GPCR;Olf	Valid	6	0	i21-46o103-121i142-165o204-226i238-259o271-289i	6	23-45,52-74,102-123,143-165,201-223,237-257	6	i21-43o102-121i142-164o204-226i238-260o270-289i
IPI00050342	OR4C46 Olfactory receptor 4C46	Receptors	GPCR;Olf	Valid	6	0	i24-49o55-74i138-162o201-223i235-256o268-287i	6	25-47,53-75,132-154,198-220,235-257,269-291	6	i25-47o103-125i138-160o195-217i238-260o270-287i
IPI00303337	OR4C5 Similar to Olfactory receptor MOR232-2	Receptors	GPCR;Olf	Valid	8	0	i80-101o113-133i145-161o167-188i195-220o248-274i286-305o317-335i	6	13-35,156-178,192-214,252-274,287-309,313-335	7	o10-32i81-103o166-188i195-217o254-276i283-305o316-335i
IPI00303707	OR4C6 Olfactory receptor 4C6	Receptors	GPCR;Olf	Valid	7	0	o24-45i57-80o100-118i138-160o201-223i235-256o268-287i	6	25-47,58-80,93-115,140-162,189-211,237-259	6	o24-46i59-81o96-118i138-160o192-214i235-257o
IPI00018699	OR4D1 Olfactory receptor 4D1	Receptors	GPCR;Olf	Invalid	7	0	o26-49i61-78o98-120i140-164o200-225i237-258o270-289i	5	27-49,95-117,142-164,191-213,237-259	7	o26-48i61-83o98-120i141-163o203-225i238-260o270-289i
IPI00169028	OR4D10 Olfactory receptor 4D10	Receptors	GPCR;Olf	Valid	7	0	o25-49i61-82o102-120i141-164o205-224i236-258o270-289i	7	22-44,62-84,98-120,144-166,197-219,237-259,269-291	7	o26-48i61-83o98-120i141-163o205-224i237-259o270-289i
IPI00169026	OR4D11 Olfactory receptor 4D11	Receptors	GPCR;Olf	Valid	7	0	o25-49i61-82o102-126i147-168o205-225i237-258o270-289i	6	29-50,98-120,146-168,198-220,237-259,269-291	7	o26-48i61-83o98-120i141-163o203-225i238-260o270-289i
IPI00011052	OR4D2 Olfactory receptor 4D2	Receptors	GPCR;Olf	Valid	7	0	o26-49i61-82o102-120i140-162o208-225i237-258o270-289i	6	27-49,62-84,98-120,145-167,205-226,237-259	6	o26-48i61-83o98-120i140-162o203-225i237-259o
IPI00169065	OR4D5 Olfactory receptor 4D5	Receptors	GPCR;Olf	Valid	7	0	o25-48i60-82o102-120i140-164o205-225i237-258o270-289i	5	30-51,95-117,143-165,205-226,237-259	7	o26-48i61-83o98-120i140-162o203-225i238-260o270-289i
IPI00303463	OR4D6 Olfactory receptor 4D6	Receptors	GPCR;Olf	Valid	7	0	o25-47i68-86o98-120i140-164o205-225i237-258o270-289i	5	31-53,143-165,177-199,205-226,237-259	6	i27-49o98-120i140-162o203-225i237-259o269-291i
IPI00168995	OR4D9 Olfactory receptor 4D9	Receptors	GPCR;Olf	Valid	7	0	o26-49i61-82o102-120i141-164o205-225i237-258o270-289i	7	20-42,62-84,95-117,146-168,205-226,237-259,268-290	6	i27-49o98-120i141-163o203-225i237-259o269-291i
IPI00168974	OR4E2 Olfactory receptor 4E2	Receptors	GPCR;Olf	Valid	7	0	o25-47i59-78o98-120i140-158o206-225i237-258o270-289i	6	27-49,92-114,133-155,200-222,237-258,266-288	6	i30-52o98-120i140-162o203-225i238-260o270-289i
IPI00168970	OR4F15 35 kDa protein	Receptors	GPCR;Olf	Valid	6	0	o23-47i59-78o98-120i141-162o205-225i237-260o	7	7-29,32-53,60-82,100-122,144-166,200-222,235-257	6	o25-47i59-78o98-120i141-163o204-226i239-261o
IPI00465263	OR4F16;OR4F3;OR4F29 Olfactory receptor 4F3/4F16/4F29	Receptors	GPCR;Olf	Valid	7	0	o23-47i59-78o98-120i141-168o203-225i237-258o270-289i	6	18-40,59-81,95-117,145-167,201-223,237-258	7	o26-48i61-83o98-120i141-163o201-223i236-258o271-289i
IPI00303328	OR4F17 Olfactory receptor 4F17	Receptors	GPCR;Olf	Valid	7	0	o20-40i52-71o91-113i125-147o197-218i230-253o265-282i	7	25-47,50-72,88-110,136-158,193-215,231-253,259-281	7	o20-42i54-76o91-113i125-147o196-218i231-253o263-282i
IPI00419364	OR4F21 Olfactory receptor 4F21	Receptors	GPCR;Olf	Valid	7	0	o23-47i59-78o98-120i141-168o203-225i237-258o270-289i	6	18-40,59-81,95-117,145-167,201-223,237-258	7	o26-48i61-83o98-120i141-163o201-223i236-258o271-289i
IPI00382798	OR4F4 Olfactory receptor 4F4	Receptors	GPCR;Olf	Valid	7	0	o20-40i52-71o91-113i125-147o197-218i230-253o265-283i	6	26-48,88-110,136-158,194-216,231-253,259-281	7	o20-42i54-76o91-113i125-147o196-218i231-253o263-282i
IPI00169105	OR4F5 Olfactory receptor 4F5	Receptors	GPCR;Olf	Valid	7	0	o20-40i52-71o91-113i125-147o197-218i230-253o265-282i	6	26-48,88-110,136-158,193-215,231-253,259-281	7	o20-42i54-76o91-113i125-147o196-218i231-253o263-282i
IPI00168972	OR4F6 Olfactory receptor 4F6	Receptors	GPCR;Olf	Valid	7	0	o23-47i59-78o98-120i141-164o205-225i237-259o271-289i	8	6-28,32-53,59-81,97-119,145-167,205-226,236-258,268-290	7	o26-48i61-83o98-120i141-163o203-225i238-260o270-289i
IPI00168986	OR4K1 Olfactory receptor 4K1	Receptors	GPCR;Olf	Valid	7	0	o25-48i60-78o98-120i140-162o205-225i237-259o271-289i	6	27-49,142-164,172-193,205-226,242-264,268-290	7	o26-48i61-83o98-120i140-162o203-225i238-260o270-289i
IPI00303654	OR4K13 Olfactory receptor 4K13	Receptors	GPCR;Olf	Valid	7	0	o25-47i59-78o98-120i140-158o205-225i237-260o272-289i	8	31-53,62-84,101-123,133-155,164-186,200-222,238-260,268-290	7	o25-47i59-78o98-120i140-162o203-225i238-260o270-289i
IPI00168987	OR4K14 Olfactory receptor 4K14	Receptors	GPCR;Olf	Valid	7	0	o26-49i61-79o99-121i142-163o206-226i238-259o271-290i	8	27-49,58-80,93-115,143-165,178-200,206-227,241-263,268-290	7	o28-50i57-79o99-121i142-164o204-226i239-261o271-290i
IPI00051958	OR4K15 Olfactory receptor OR14-20	Receptors	GPCR;Olf	Valid	7	0	o50-71i83-102o122-144i164-186o229-249i261-284o296-313i	7	51-73,83-105,156-178,202-224,229-250,265-287,292-314	7	o50-72i85-107o122-144i164-186o227-249i262-284o294-313i
IPI00303352	OR4K17 Olfactory receptor OR14-29	Receptors	GPCR;Olf	Invalid	7	Y	n2-9c27/28o56-78i90-109o129-151i171-189o223-251i271-291o303-320i	8	23-45,64-86,99-121,144-166,174-196,209-230,245-267,272-294	7	o30-52i65-87o102-124i144-166o207-229i242-264o274-293i
IPI00168984	OR4K2 Olfactory receptor 4K2	Receptors	GPCR;Olf	Valid	9	0	o25-47i59-78o98-118i130-151o157-174i181-200o206-225i237-258o270-289i	7	29-51,58-80,141-163,177-199,205-226,239-261,271-293	7	o25-47i59-78o98-120i132-154o203-225i238-260o270-289i
IPI00646035	OR4K3 Similar to Olfactory receptor MOR246-5	Receptors	GPCR;Olf	Invalid	7	0	o35-58i70-92o112-130i151-172o203-234i246-270o282-299i	7	37-59,108-130,153-175,188-210,214-235,251-273,278-300	7	o35-57i69-88o108-130i151-173o213-235i248-270o280-299i
IPI00303364	OR4K5 Olfactory receptor 4K5	Receptors	GPCR;Olf	Valid	7	0	o25-47i59-78o98-120i141-158o205-227i239-260o272-289i	6	30-52,95-117,149-171,197-219,241-263,268-290	7	o24-46i59-78o98-120i141-163o205-227i240-262o272-289i
IPI00169141	OR4L1 Olfactory receptor 4L1	Receptors	GPCR;Olf	Valid	7	0	o25-47i59-82o102-120i140-162o205-225i237-260o272-289i	7	25-47,55-77,100-122,143-165,170-192,205-226,241-263	7	o25-47i59-78o98-120i140-162o203-225i238-260o270-289i
IPI00168982	OR4M1 Olfactory receptor 4M1	Receptors	GPCR;Olf	Valid	7	0	o25-47i59-78o98-120i140-164o197-221i242-261o273-291i	7	26-48,62-84,95-117,141-163,204-225,239-261,268-290	7	o24-46i59-78o98-120i141-163o203-225i238-260o275-292i
IPI00168969	OR4M2 Olfactory receptor 4M2	Receptors	GPCR;Olf	Valid	7	0	o25-47i59-78o98-120i140-164o197-221i242-261o273-291i	6	26-48,61-83,98-120,141-163,204-225,239-261	6	o26-48i61-83o98-120i141-163o203-225i238-260o
IPI00168983	OR4N2 Olfactory receptor 4N2	Receptors	GPCR;Olf	Valid	7	0	o23-47i59-78o98-120i141-164o205-225i237-258o270-289i	7	19-41,61-83,99-121,144-166,203-224,237-259,269-291	7	o25-47i59-78o98-120i141-163o200-222i235-257o272-289i
IPI00295696	OR4N4 Olfactory receptor 4N4	Receptors	GPCR;Olf	Valid	7	0	o23-47i59-78o98-120i141-164o200-223i244-264o270-289i	8	29-51,59-81,99-121,144-166,179-201,204-225,242-264,269-291	7	o25-47i59-78o98-120i141-163o200-222i243-265o270-289i
IPI00217508	OR4N5 Olfactory receptor 4N5	Receptors	GPCR;Olf	Valid	7	0	o25-47i59-78o98-120i141-168o205-225i237-258o270-289i	7	29-50,59-81,96-118,144-166,203-224,240-262,269-291	7	o25-47i59-78o98-120i141-163o200-222i243-265o270-289i
IPI00169055	OR4P4 Similar to Olfactory receptor MOR225-1	Receptors	GPCR;Olf	Valid	7	0	o35-59i71-90o110-132i153-180o204-237i249-271o283-301i	8	45-67,112-134,143-165,167-189,192-214,219-240,251-273,281-303	6	i40-62o114-136i156-178o215-237i250-272o282-301i
IPI00176445	OR4Q3 Olfactory receptor 4Q3	Receptors	GPCR;Olf	Valid	7	0	o25-49i61-80o100-121i141-165o206-226i238-259o271-290i	8	20-42,65-87,95-117,144-166,180-202,208-229,239-261,267-289	7	o27-49i62-84o99-121i141-163o204-226i239-261o271-290i
IPI00168967	OR4S1 Olfactory receptor 4S1	Receptors	GPCR;Olf	Valid	7	0	o26-47i59-80o100-118i139-156o191-223i235-257o269-287i	6	28-49,143-165,176-198,202-223,235-257,264-286	6	i25-47o99-118i139-161o201-223i236-258o268-287i
IPI00169187	OR4S2 Olfactory receptor 4S2	Receptors	GPCR;Olf	Valid	7	0	o26-45i57-76o96-121i142-166o204-223i235-256o268-287i	8	26-48,60-82,93-115,144-166,176-198,202-223,234-255,269-291	7	o31-53i58-80o100-122i143-165o201-223i236-258o268-287i
IPI00303664	OR4X1 Olfactory receptor 4X1	Receptors	GPCR;Olf	Valid	7	0	o24-48i60-80o100-118i139-162o191-222i234-256o268-287i	8	1-23,25-47,59-81,92-114,143-165,204-226,237-259,267-289	6	i27-49o59-81i140-162o201-223i236-258o268-287i
IPI00303395	OR4X2 Olfactory receptor 4X2	Receptors	GPCR;Olf	Valid	9	0	o20-39i51-70o90-112i124-142o148-166i173-192o198-217i229-251o263-281i	7	23-45,85-107,136-158,171-193,196-217,230-252,259-281	8	i20-42o52-74i93-112o127-145i152-170o185-207i228-247o262-281i
IPI00402206	OR51A2 Olfactory receptor 51A2	Receptors	GPCR;Olf	Valid	7	0	o27-51i63-89o104-122i143-163o198-222i243-266o272-295i	6	1-23,30-52,64-86,202-224,239-261,271-293	7	o27-49i62-84o104-122i143-165o199-221i241-263o273-295i
IPI00169038	OR51A4 Olfactory receptor 51A4	Receptors	GPCR;Olf	Invalid	7	0	o27-51i63-89o104-122i143-163o198-222i243-266o272-295i	8	1-23,30-52,67-89,102-124,137-159,204-226,239-261,264-286	7	o27-49i62-84o104-122i143-165o199-221i241-263o273-295i
IPI00873063	OR51A7 Uncharacterized protein OR51A7	Receptors	GPCR;Olf	Valid	7	0	o25-48i60-82o102-120i141-161o196-220i241-264o270-293i	7	1-23,28-50,63-85,142-163,203-225,237-259,267-289	7	o26-48i60-82o102-120i141-163o196-218i239-261o271-293i
IPI00295119	OR51B2 Olfactory receptor 51B2	Receptors	GPCR;Olf	Valid	7	Y	n5-15c20/21o30-47i59-85o97-118i139-159o199-227i239-263o269-289i	8	5-27,40-62,76-98,119-141,163-185,189-211,217-239,252-273	7	o5-27i39-61o76-98i119-141o178-200i221-240o250-272i
IPI00001678	OR51B4 Olfactory receptor 51B4	Receptors	GPCR;Olf	Valid	7	Y	n6-16c20/21o30-48i60-84o90-117i138-161o197-218i239-259o271-291i	5	6-28,84-106,121-143,183-205,216-238	6	i7-29o79-101i121-143o177-199i219-238o248-270i
IPI00301096	OR51B5 Olfactory receptor 51B5	Receptors	GPCR;Olf	Valid	7	0	o24-46i58-80o100-118i139-158o198-223i235-259o265-285i	7	25-47,60-82,99-121,153-175,201-223,235-257,263-285	7	o25-47i59-81o96-118i139-161o198-220i233-255o270-292i
IPI00023118	OR51B6 Olfactory receptor 51B5	Receptors	GPCR;Olf	Valid	7	0	o24-46i58-80o100-121i142-163o195-219i240-260o272-292i	7	25-47,60-82,103-125,140-162,188-210,236-258,272-293	7	o24-46i58-80o100-122i142-164o198-220i240-262o272-292i
IPI00375703	OR51D1 Olfactory receptor 51D1	Receptors	GPCR;Olf	Valid	7	Y	n6-13c21/22o37-61i73-91o111-133i145-170o209-238i250-271o283-304i	7	13-35,48-70,94-116,133-155,193-215,234-256,261-283	7	o15-37i50-70o90-112i125-147o192-214i234-253o263-285i
IPI00549411	OR51E1 Similar to Olfactory receptor MOR18-3	Receptors	GPCR;Olf	Valid	7	0	o28-51i63-81o101-123i144-166o199-225i237-257o277-296i	6	30-52,58-80,83-105,204-226,240-262,274-296	7	o30-52i64-86o101-123i144-166o203-225i237-259o274-296i
IPI00871401	OR51E2 36 kDa protein	Receptors	GPCR;Olf	Valid	7	0	o28-51i63-90o102-123i143-166o199-224i245-268o274-295i	8	5-27,29-51,57-79,101-123,137-159,206-228,241-263,273-295	7	o29-51i64-86o101-123i136-158o203-225i245-264o274-296i
IPI00160814	OR51F1 Olfactory receptor 51F1	Receptors	GPCR;Olf	Valid	7	0	o34-59i71-95o101-129i150-172o218-238i250-274o280-300i	7	41-63,74-96,107-129,152-174,211-233,248-270,279-301	7	o35-57i70-92o107-129i150-172o209-231i243-265o280-300i
IPI00303684	OR51F2 Olfactory receptor OR11-23	Receptors	GPCR;Olf	Valid	7	0	o39-64i76-100o112-134i155-177o211-235i256-279o285-305i	8	10-32,42-64,76-98,115-137,156-177,216-238,254-276,288-309	8	i13-31o41-63i75-97o112-134i155-177o214-236i257-276o286-308i
IPI00303481	OR51G1 Olfactory receptor 51G1	Receptors	GPCR;Olf	Valid	7	0	o28-51i63-88o94-112i175-196o202-223i244-267o273-294i	8	31-53,65-87,112-134,141-163,183-205,212-234,240-262,273-295	5	o29-51i64-86o202-224i237-259o274-296i
IPI00377012	OR51G2 Olfactory receptor 51G2	Receptors	GPCR;Olf	Valid	7	0	o30-54i66-91o103-125i137-162o202-226i247-270o276-297i	8	2-24,33-55,69-91,106-128,142-164,208-230,244-266,276-298	7	o32-54i66-88o103-125i145-167o205-227i240-262o277-299i
IPI00023123	OR51I1 Olfactory receptor 51I1	Receptors	GPCR;Olf	Valid	7	0	o28-53i62-84o104-122i143-165o199-223i244-267o273-293i	7	2-24,30-52,64-86,105-127,204-226,240-262,274-296	7	o28-50i63-85o100-122i143-165o202-224i245-267o272-294i
IPI00023125	OR51I2 Olfactory receptor 51I2	Receptors	GPCR;Olf	Valid	7	0	o59-82i94-120o140-163i184-205o211-229i241-259o271-291i	7	1-23,28-50,96-118,134-156,196-218,238-260,269-291	7	o26-48i60-82o97-119i132-154o200-222i235-257o272-294i
IPI00169037	OR51L1 Olfactory receptor 51L1	Receptors	GPCR;Olf	Valid	7	0	o28-53i62-88o100-122i134-155o199-223i244-267o273-293i	7	26-48,65-87,104-126,142-164,204-226,240-262,276-297	7	o29-51i63-85o100-122i142-164o202-224i237-259o274-296i
IPI00399291	OR51M1 olfactory receptor, family 51, subfamily M, member 1	Receptors	GPCR;Olf	Valid	8	0	i12-32o38-61i73-99o111-132i153-175o209-233i254-277o283-303i	8	6-28,40-62,72-94,111-133,158-180,215-237,252-274,283-305	8	i7-29o39-61i73-95o110-132i153-175o212-234i255-274o284-306i
IPI00386384	OR51Q1 Olfactory receptor 51Q1	Receptors	GPCR;Olf	Valid	7	0	o27-51i63-88o116-135i147-165o199-223i244-267o273-296i	7	29-51,65-87,108-130,144-165,201-223,240-262,271-293	7	o26-48i61-83o116-138i143-165o202-224i237-259o274-296i
IPI00169040	OR51S1 Olfactory receptor 51S1	Receptors	GPCR;Olf	Valid	7	0	o34-57i69-94o106-128i140-165o203-228i249-270o282-301i	7	11-33,37-59,71-93,107-129,151-173,207-229,249-271	7	o35-57i69-91o106-128i161-183o207-229i249-268o283-301i
IPI00402207	OR51T1 Olfactory receptor OR11-26	Receptors	GPCR;Olf	Valid	8	0	i12-32o52-78i90-115o127-149i170-192o240-259i271-294o306-323i	8	11-32,49-71,91-113,128-150,170-192,231-253,268-290,312-334	8	i13-35o55-77i90-112o127-149i170-192o229-251i272-294o304-323i
IPI00300877	OR51V1 Olfactory receptor 51V1	Receptors	GPCR;Olf	Invalid	7	0	o36-59i71-98o110-129i150-175o206-230i251-274o280-303i	8	37-59,71-93,124-146,153-175,194-216,220-241,248-270,280-302	6	i38-60o75-97i161-183o209-231i251-270o280-302i
IPI00007617	OR52A1 Olfactory receptor 52A1	Receptors	GPCR;Olf	Valid	7	0	o28-49i61-80o100-122i142-165o200-228i240-262o274-295i	9	1-23,29-51,57-79,83-105,110-132,145-166,205-227,241-263,265-287	7	o26-48i61-80o100-122i143-165o200-222i243-265o275-297i
IPI00465221	OR52A4 Putative olfactory receptor 52A4	Receptors	GPCR;Olf	Invalid	7	0	i7-24o30-52i64-83o103-124i144-167o202-231i252-273o	6	2-24,32-54,87-109,145-167,206-228,250-272	7	o5-24i31-53o63-82i89-108o145-167i209-231o251-273i
IPI00399290	OR52A5 Olfactory receptor 52A5	Receptors	GPCR;Olf	Valid	7	Y	n8-19c24/25o34-51i63-89o101-122i142-165o200-228i240-262o274-295i	7	5-27,39-61,91-113,122-144,180-202,217-239,249-271	7	o5-27i34-56o76-98i119-141o176-198i219-241o251-273i
IPI00185098	OR52B2 Seven transmembrane helix receptor	Receptors	GPCR;Olf	Invalid	7	0	o25-50i62-84o104-122i142-165o206-228i240-262o274-294i	8	1-23,30-52,64-86,103-125,144-165,208-230,242-264,276-297	7	o29-51i58-80o100-122i142-164o202-224i245-264o274-296i
IPI00303483	OR52B4 Olfactory receptor 52B4	Receptors	GPCR;Olf	Valid	5	0	o27-50i62-88o100-122i198-223o243-262i	7	30-52,65-87,105-127,134-156,203-225,243-265,272-294	5	o28-50i63-85o100-122i198-220o240-262i
IPI00303388	OR52B6 olfactory receptor, family 52, subfamily B, member 6	Receptors	GPCR;Olf	Valid	7	0	o43-68i80-98o118-139i159-182o215-240i260-279o291-314i	7	49-71,77-99,111-133,168-190,221-243,260-282,289-311	6	i53-75o117-139i159-181o219-241i262-284o294-316i
IPI00385892	OR52D1 Olfactory receptor 52D1	Receptors	GPCR;Olf	Valid	8	0	i28-54o60-76i88-111o143-166i187-209o215-232i244-264o276-298i	8	28-50,84-106,117-139,145-166,185-207,213-235,243-265,274-296	8	o30-52i59-81o101-123i143-165o185-207i214-231o241-263i276-298o
IPI00303464	OR52E1 Olfactory receptor 52E1	Receptors	GPCR;Olf	Invalid	7	0	o22-47i59-81o101-119i139-163o195-226i238-257o269-292i	6	36-58,101-123,141-163,181-203,206-227,270-292	7	o25-47i59-77o97-119i139-161o204-226i233-255o270-292i
IPI00303465	OR52E2 Olfactory receptor 52E2	Receptors	GPCR;Olf	Valid	7	0	o25-50i62-80o86-106i142-166o198-227i239-260o272-295i	8	21-43,84-106,116-138,145-167,182-204,210-232,239-261,272-294	7	o27-49i61-80o100-122i143-165o198-220i241-263o273-295i
IPI00169021	OR52E4 Olfactory receptor 52E4	Receptors	GPCR;Olf	Valid	7	0	o25-50i62-80o100-122i143-166o198-226i238-260o272-293i	5	27-49,106-128,148-170,196-218,272-294	7	o27-49i61-80o100-122i143-165o201-223i236-258o273-295i
IPI00169158	OR52E5 Similar to Olfactory receptor MOR32-5	Receptors	GPCR;Olf	Valid	7	0	o25-50i62-80o86-106i142-166o186-215i236-258o270-293i	7	30-52,70-92,106-128,146-168,196-218,239-261,270-292	7	o28-50i62-80o100-122i142-164o196-218i239-261o271-293i
IPI00141011	OR52E6 Olfactory receptor 52E6	Receptors	GPCR;Olf	Valid	7	0	o29-55i67-95o107-126i146-170o202-221i242-265o277-299i	7	34-56,104-126,131-153,157-179,213-235,247-269,278-300	6	i33-55o107-126i146-168o202-224i245-267o277-299i
IPI00419385	OR52E8 olfactory receptor, family 52, subfamily E, member 8	Receptors	GPCR;Olf	Valid	7	0	o29-54i66-84o104-126i146-170o209-231i243-264o276-299i	6	34-56,104-126,149-171,210-232,247-269,276-298	7	o31-53i65-84o104-126i146-168o211-233i240-262o277-299i
IPI00169034	OR52H1 Olfactory receptor OR11-45	Receptors	GPCR;Olf	Valid	9	0	o6-26i33-57o69-97i109-128o148-174i186-206o212-234i246-268o280-300i	9	5-27,36-58,70-92,112-134,151-173,189-211,220-242,248-270,282-303	6	i37-59o74-96i109-128o214-236i248-270o280-302i
IPI00166004	OR52I1 Olfactory receptor 52I1	Receptors	GPCR;Olf	Invalid	7	0	o29-55i62-82o102-124i144-165o209-230i242-267o279-299i	7	31-53,66-88,104-126,141-163,205-227,246-268,274-296	7	o28-50i63-82o102-124i144-166o204-226i247-269o279-298i
IPI00456621	OR52I2 Olfactory receptor OR11-12	Receptors	GPCR;Olf	Valid	7	0	o55-81i88-108o128-150i170-193o227-251i272-293o305-325i	7	57-79,92-114,130-152,174-196,232-254,272-294,300-322	7	o54-76i89-108o128-150i170-192o230-252i273-295o305-324i
IPI00303683	OR52J3 Olfactory receptor 52J3	Receptors	GPCR;Olf	Invalid	7	0	o25-50i62-80o100-122i134-156o199-222i242-261o273-295i	8	3-25,31-53,106-128,132-154,156-178,203-225,242-264,271-293	7	o29-51i63-85o100-122i134-156o201-223i236-258o273-295i
IPI00169043	OR52K1 Olfactory receptor 52K1	Receptors	GPCR;Olf	Valid	7	0	o25-50i62-88o94-122i134-155o199-223i235-254o274-296i	7	2-24,30-52,64-86,100-122,141-163,204-226,273-295	7	o29-51i63-85o100-122i134-156o202-224i237-259o274-296i
IPI00872828	OR52K2 Uncharacterized protein OR52K2 (Fragment)	Receptors	GPCR;Olf	Valid	7	0	o22-47i59-85o91-119i131-152o196-228i240-260o272-293i	7	27-49,61-83,99-121,139-161,202-224,238-260,270-292	7	o26-48i60-82o97-119i131-153o199-221i234-256o271-293i
IPI00169020	OR52L1 Olfactory receptor OR11-50	Receptors	GPCR;Olf	Valid	7	Y	n3-18c26/27o50-69i76-93o99-122i171-196o216-243i255-278o290-310i	6	20-42,54-76,91-113,131-153,196-218,233-255	7	o20-42i49-71o86-108i144-166o192-214i227-249o264-286i
IPI00303486	OR52M1 Olfactory receptor 52M1	Receptors	GPCR;Olf	Valid	7	0	o25-50i62-84o104-125i137-159o205-228i240-258o278-297i	8	1-23,29-51,67-89,104-126,145-166,206-228,244-266,277-298	7	o26-48i61-80o100-122i143-165o203-225i238-260o275-297i
IPI00169156	OR52N1 Olfactory receptor 52N1	Receptors	GPCR;Olf	Valid	7	0	o27-52i64-89o101-122i134-159o198-227i239-261o273-295i	7	1-23,27-49,65-87,108-130,205-227,242-264,268-290	7	o28-50i63-85o100-122i142-164o198-220i240-262o275-297i
IPI00176467	OR52N2 Olfactory receptor 52N2	Receptors	GPCR;Olf	Valid	7	0	o27-50i62-89o101-122i142-164o198-227i239-262o274-294i	6	31-53,65-87,104-126,205-227,243-265,269-291	7	o28-50i63-85o100-122i142-164o198-220i240-262o275-297i
IPI00375707	OR52N4 Olfactory receptor 52N4	Receptors	GPCR;Olf	Valid	7	0	o27-50i62-89o101-122i142-164o198-223i243-263o269-286i	6	30-52,67-89,103-125,205-227,242-264,269-291	7	o28-50i63-85o100-122i142-164o198-220i240-262o277-299i
IPI00303677	OR52N5 Olfactory receptor 52N5	Receptors	GPCR;Olf	Valid	7	0	o33-58i70-96o108-129i149-172o205-230i250-270o282-304i	8	4-26,35-57,72-94,115-137,151-172,191-213,249-271,281-303	7	o34-56i69-91o106-128i149-171o205-227i247-269o282-304i
IPI00303389	OR52R1 olfactory receptor, family 52, subfamily R, member 1	Receptors	GPCR;Olf	Valid	7	0	o107-130i142-160o180-210i222-239o282-307i327-347o353-374i	9	15-36,109-131,135-157,163-185,192-214,225-247,291-312,322-344,352-374	7	o106-128i141-160o180-202i215-237o282-304i325-344o354-376i
IPI00657988	OR52W1 Seven transmembrane helix receptor	Receptors	GPCR;Olf	Valid	7	0	o31-53i65-91o97-124i145-168o202-226i238-258o278-298i	7	33-55,67-89,104-126,146-168,214-236,246-268,276-298	7	o31-53i66-88o103-125i146-168o209-231i243-265o278-300i
IPI00303430	OR56A1 Olfactory receptor OR11-75	Receptors	GPCR;Olf	Valid	5	0	o34-54i66-93o99-115i208-232o252-271i	7	35-57,68-90,96-118,147-169,210-232,246-268,278-300	7	o34-56i68-90o105-127i147-169o207-229i242-264o279-301i
IPI00169157	OR56A3 Olfactory receptor 56A3	Receptors	GPCR;Olf	Valid	7	0	o31-51i63-91o103-124i144-166o208-230i242-264o276-298i	6	32-54,66-88,98-120,137-159,210-231,243-265	7	o35-57i69-91o101-123i144-166o204-226i246-268o278-300i
IPI00303432	OR56A4 Olfactory receptor OR11-49	Receptors	GPCR;Olf	Valid	8	0	i27-45o82-102i114-141o153-175i195-214o256-280i292-315o327-349i	7	28-50,82-104,113-135,148-170,191-213,258-280,293-315	7	i27-49o82-104i116-138o153-175i195-217o255-277i297-319o
IPI00375706	OR56B1 olfactory receptor, family 56, subfamily B, member 1	Receptors	GPCR;Olf	Valid	6	0	o35-58i70-96o108-129i141-159o210-234i254-273o	6	36-58,74-96,108-130,149-171,209-231,260-282	5	o35-57i70-92o107-129i209-231o246-268i
IPI00169194	OR56B4 Olfactory receptor 56B4	Receptors	GPCR;Olf	Valid	7	0	o32-55i67-93o105-126i138-156o207-228i249-269o275-298i	7	36-58,68-90,103-125,146-168,208-230,245-267,275-297	7	o32-54i67-89o104-126i146-168o206-228i249-268o273-295i
IPI00169032	OR5A1 Olfactory receptor 5A1	Receptors	GPCR;Olf	Valid	7	0	o28-51i63-81o101-123i143-161o203-224i245-264o276-295i	8	9-31,34-56,62-84,97-119,144-166,205-227,242-263,275-296	7	o29-51i63-85o95-117i149-171o203-225i244-266o276-295i
IPI00303451	OR5A2 Olfactory receptor 5A2	Receptors	GPCR;Olf	Valid	7	0	o26-49i61-79o99-119i131-155o201-227i239-261o273-293i	5	28-50,96-118,131-153,208-230,273-294	7	o26-48i61-80o95-117i130-152o205-227i239-261o276-293i
IPI00871614	OR5AC2 Uncharacterized protein OR5AC2 (Fragment)	Receptors	GPCR;Olf	Valid	7	0	o22-48i60-81o101-120i140-158o194-216i237-261o273-292i	6	21-43,94-116,146-168,196-218,245-267,272-293	7	o27-49i61-83o98-120i140-162o196-218i238-260o275-292i
IPI00169217	OR5AK2 Similar to Olfactory receptor MOR203-2	Receptors	GPCR;Olf	Valid	8	0	i31-51o71-96i108-126o146-168i180-199o244-269i290-308o320-340i	6	30-52,74-96,147-169,183-205,258-280,320-341	8	i32-54o74-96i109-126o146-168i188-210o244-266i286-308o323-340i
IPI00169030	OR5AN1 Olfactory receptor 5AN1	Receptors	GPCR;Olf	Valid	7	0	o24-49i61-80o92-110i131-151o194-222i243-262o274-293i	6	8-30,33-54,95-117,126-148,208-230,271-293	7	o27-49i61-78o93-115i141-163o200-222i242-264o274-293i
IPI00169000	OR5AP2 Similar to Olfactory receptor Olfr238	Receptors	GPCR;Olf	Valid	7	0	o33-55i67-86o106-125i137-165o204-232i244-267o279-299i	6	41-63,102-124,137-159,207-229,246-268,278-300	7	i34-56o66-84i105-127o142-164i211-233o248-267i280-299o
IPI00169081	OR5AR1 Olfactory receptor 5AR1	Receptors	GPCR;Olf	Valid	7	0	o25-48i60-78o98-120i140-158o197-225i237-260o272-292i	7	19-41,60-82,99-121,140-162,206-227,243-264,273-293	7	o26-48i61-83o98-120i140-162o204-226i238-260o275-292i
IPI00295616	OR5AS1 Olfactory receptor 5AS1	Receptors	GPCR;Olf	Valid	7	0	o20-48i60-78o98-118i130-150o197-226i238-261o273-292i	5	32-54,127-149,208-229,240-262,269-291	7	o27-49i61-83o98-120i140-162o206-228i241-263o273-292i
IPI00169253	OR5AT1 Olfactory receptor OR1-45	Receptors	GPCR;Olf	Invalid	7	0	o13-44i56-75o87-106i118-142o224-246i267-286o298-318i	8	13-35,54-76,85-107,119-141,171-193,227-249,265-287,298-319	8	i13-35o50-72i85-104o119-141i173-195o224-246i267-286o296-318i
IPI00168973	OR5AU1 Olfactory receptor OR14-38	Receptors	GPCR;Olf	Valid	6	0	i77-99o119-138i150-171o248-272i293-311o323-343i	6	73-95,146-168,191-213,245-267,291-312,324-344	8	i80-102o117-139i152-171o181-203i208-230o250-272i292-311o326-343i
IPI00185232	OR5AY1 Olfactory receptor 5AY1	Receptors	GPCR;Olf	Valid	7	0	o20-49i56-76o96-118i138-159o192-219i240-258o270-290i	7	25-47,55-77,93-115,124-146,206-228,237-259,270-291	6	i27-49o90-112i146-168o192-214i235-257o267-289i
IPI00060337	OR5B12 Olfactory receptor 5B12	Receptors	GPCR;Olf	Valid	7	0	o23-48i60-84o90-114i135-156o195-223i235-258o270-290i	6	23-45,76-98,134-156,199-221,240-261,270-291	7	o22-44i57-76o91-113i134-156o201-223i236-258o273-290i
IPI00140505	OR5B17 Olfactory receptor 5B17	Receptors	GPCR;Olf	Invalid	7	0	o25-49i56-74o89-113i134-156o195-224i236-259o271-290i	6	17-39,72-94,134-156,203-224,238-260,269-291	7	o27-49i56-75o90-112i138-160o205-224i236-258o271-290i
IPI00375736	OR5B2 Olfactory receptor 5B2	Receptors	GPCR;Olf	Valid	7	0	o23-48i89-108o128-149i156-176o196-223i235-259o271-290i	6	21-43,89-111,132-154,199-221,239-260,269-291	7	o25-47i59-81o96-118i139-161o202-224i236-258o273-290i
IPI00140509	OR5B21 Olfactory receptor 5B21	Receptors	GPCR;Olf	Valid	7	0	o23-46i58-76o96-118i130-148o195-222i234-258o270-289i	7	27-48,93-115,134-156,176-198,205-226,236-258,267-289	6	i25-47o96-118i138-160o198-220i233-255o270-289i
IPI00169148	OR5B3 Olfactory receptor 5B3	Receptors	GPCR;Olf	Valid	7	0	o25-49i61-85o97-118i138-156o196-224i236-259o271-290i	6	34-56,62-84,88-110,206-228,238-260,270-291	7	o25-47i59-81o96-118i138-157o195-224i236-258o273-290i
IPI00169254	OR5BF1 Olfactory receptor 5BF1	Receptors	GPCR;Olf	Valid	7	0	o20-46i58-76o96-117i138-156o195-217i238-258o270-290i	7	25-47,57-79,93-115,134-156,201-223,234-256,269-291	7	o24-46i59-81o96-113i134-156o195-217i238-260o270-292i
IPI00470370	OR5BU1 Olfactory receptor 5BU1	Receptors	GPCR;Olf	Valid	6	0	i21-47o59-77i89-113o190-214i235-258o270-290i	8	29-51,59-81,92-114,131-153,175-197,205-227,239-261,268-290	5	o27-49i90-112o195-217i238-260o270-292i
IPI00185143	OR5C1 Olfactory receptor OR9-31	Receptors	GPCR;Olf	Valid	7	Y	n2-12c30/31o50-73i85-103o123-145i165-183o222-246i267-286o298-317i	7	24-46,89-111,136-157,174-196,205-227,242-264,267-288	7	o20-42i54-73o93-115i135-157o193-215i236-255o270-287i
IPI00169052	OR5D13 Olfactory receptor 5D13	Receptors	GPCR;Olf	Valid	7	0	o29-53i60-80o100-122i142-166o202-223i244-263o269-292i	7	20-42,60-82,100-122,146-168,202-224,242-264,270-292	7	o29-51i58-80o100-122i143-165o202-224i240-262o272-294i
IPI00169051	OR5D14 Olfactory receptor 5D14	Receptors	GPCR;Olf	Valid	6	0	o27-50i62-80o100-122i142-167o199-228i240-261o	8	17-39,91-113,117-139,144-166,183-205,208-229,244-265,274-295	7	i29-51o100-122i142-164o184-206i213-230o240-262i275-294o
IPI00386339	OR5D16 Olfactory receptor 5D16	Receptors	GPCR;Olf	Invalid	7	0	o27-51i63-89o101-122i142-162o199-227i239-261o273-294i	7	32-54,105-127,144-166,185-207,210-231,241-263,272-294	7	o29-51i63-85o100-122i142-164o204-226i239-261o276-294i
IPI00872886	OR5D18 Olfactory receptor OR11-152	Receptors	GPCR;Olf	Valid	7	0	o28-49i61-79o99-121i141-160o198-227i239-260o272-291i	7	31-53,63-85,102-124,142-164,203-225,241-262,271-293	7	o28-50i62-84o99-121i141-163o204-226i238-260o275-293i
IPI00029411	OR5F1 Olfactory receptor 5F1	Receptors	GPCR;Olf	Valid	7	0	o25-48i60-79o99-120i140-158o201-225i237-260o272-292i	6	11-33,95-117,131-153,204-226,238-260,271-293	7	o26-48i61-83o98-120i140-158o204-226i238-260o275-292i
IPI00470569	OR5H1 Olfactory receptor 5H1	Receptors	GPCR;Olf	Valid	7	0	o27-50i57-79o99-120i140-158o196-225i237-260o275-292i	7	25-47,57-79,99-121,125-147,200-222,245-267,271-293	7	o28-50i57-79o99-118i139-158o204-226i238-260o275-294i
IPI00874207	OR5H14 Uncharacterized protein OR5H14	Receptors	GPCR;Olf	Valid	7	0	o27-50i62-87o99-120i140-158o196-225i237-255o275-292i	7	26-48,61-83,98-120,131-153,199-221,242-263,271-293	7	o28-50i57-79o99-118i139-158o199-221i242-261o276-293i
IPI00470611	OR5H15 Olfactory receptor 5H15	Receptors	GPCR;Olf	Invalid	7	0	o27-50i57-79o99-120i140-158o196-225i237-255o275-292i	7	25-47,57-79,99-121,125-147,200-222,242-264,270-292	7	o28-50i57-79o99-118i139-158o204-226i238-260o275-294i
IPI00169163	OR5H2 Olfactory receptor OR3-10	Receptors	GPCR;Olf	Valid	7	0	o32-55i62-83o103-125i145-163o201-230i242-265o277-297i	6	32-54,62-84,134-156,206-228,245-267,276-298	7	o32-54i61-83o103-125i146-168o201-223i243-265o280-297i
IPI00250136	OR5H6 Olfactory receptor OR3-11	Receptors	GPCR;Olf	Valid	7	Y	n2-9c14/15o43-66i73-94o114-136i156-174o212-241i253-271o291-308i	6	27-49,59-81,92-114,133-155,205-227,273-295	7	o29-51i58-80o100-122i142-164o206-228i240-262o277-294i
IPI00014282	OR5I1 Olfactory receptor 5I1	Receptors	GPCR;Olf	Valid	7	0	o27-50i62-81o101-120i132-152o208-228i240-262o274-292i	5	31-53,64-86,129-151,208-229,272-294	7	o28-50i63-85o100-122i146-168o206-228i240-262o275-294i
IPI00169102	OR5J2 Olfactory receptor 5J2	Receptors	GPCR;Olf	Valid	7	0	o25-48i60-78o98-120i141-161o197-226i238-261o273-292i	5	27-49,87-109,114-136,202-224,240-262	7	o26-48i61-83o98-120i141-163o204-226i238-260o275-292i
IPI00400819	OR5K1 Olfactory receptor 5K1	Receptors	GPCR;Olf	Invalid	7	0	o26-48i60-79o99-120i140-168o197-225i237-260o272-292i	6	23-45,58-80,95-117,200-222,244-266,270-292	5	o28-50i146-168o204-226i238-260o275-292i
IPI00169248	OR5K2 Olfactory receptor 5K2	Receptors	GPCR;Olf	Valid	7	0	o26-48i60-79o99-120i140-168o197-225i237-260o272-292i	7	23-45,59-81,96-118,142-164,200-222,245-267,270-292	5	o28-50i146-168o204-226i238-260o275-292i
IPI00470612	OR5K3 Olfactory receptor 5K3	Receptors	GPCR;Olf	Invalid	6	0	i26-51o57-78i99-120o197-223i235-258o270-290i	4	25-47,104-126,200-222,268-290	5	o29-51i101-120o198-220i233-255o270-292i
IPI00470613	OR5K4 Olfactory receptor 5K4	Receptors	GPCR;Olf	Valid	5	0	o26-51i58-79o197-225i237-259o271-289i	6	7-29,31-52,59-81,200-222,241-262,270-290	4	i27-49o204-226i238-260o270-289i
IPI00169050	OR5L1 Olfactory receptor 5L1	Receptors	GPCR;Olf	Valid	8	0	i25-48o60-79i91-120o140-164i184-203o209-226i238-259o274-292i	8	9-31,67-88,90-112,116-138,144-166,179-201,210-231,270-292	8	i27-49o59-78i91-113o118-140i147-169o208-230i237-259o274-292i
IPI00386344	OR5L2 Olfactory receptor 5L2	Receptors	GPCR;Olf	Invalid	8	0	i25-47o59-79i91-113o119-135i147-168o208-226i238-259o274-292i	8	19-41,61-83,90-112,116-138,145-167,179-201,210-232,270-292	8	i27-49o59-78i91-113o118-135i147-169o208-230i237-259o274-292i
IPI00303583	OR5M1 Olfactory receptor 5M1	Receptors	GPCR;Olf	Invalid	7	0	o26-48i60-79o91-115i136-154o200-225i237-261o273-292i	6	29-51,101-123,144-166,206-227,240-262,273-295	7	o26-48i61-83o98-120i140-162o204-226i238-260o275-292i
IPI00375733	OR5M10 Olfactory receptor 5M10	Receptors	GPCR;Olf	Invalid	7	0	o26-48i60-79o91-115i136-154o200-225i237-261o273-292i	5	29-51,101-123,206-227,240-262,272-293	7	o26-48i61-83o98-120i140-162o199-221i241-263o273-292i
IPI00332085	OR5M11 Olfactory receptor 5M11	Receptors	GPCR;Olf	Valid	7	0	o26-48i60-79o91-119i139-161o199-224i236-260o272-291i	5	6-28,32-54,94-116,201-223,268-290	7	o26-48i60-82o97-119i139-161o203-225i237-259o272-291i
IPI00303581	OR5M3 Olfactory receptor 5M3	Receptors	GPCR;Olf	Valid	7	0	o23-46i58-77o89-118i138-160o198-223i235-258o270-290i	6	24-46,99-120,137-159,204-225,237-258,270-291	6	i25-47o96-118i138-160o202-224i236-258o273-290i
IPI00303582	OR5M8 Olfactory receptor 5M8	Receptors	GPCR;Olf	Valid	7	0	o24-47i59-76o91-119i139-157o199-220i241-260o272-291i	7	6-28,31-52,91-113,137-159,201-223,239-261,270-292	6	i26-48o97-119i139-161o201-223i236-258o273-291i
IPI00169077	OR5M9 Olfactory receptor 5M9	Receptors	GPCR;Olf	Valid	7	0	o23-46i58-77o89-118i138-162o198-224i236-258o270-290i	5	23-45,96-118,138-160,199-221,270-291	6	i25-47o90-112i142-164o200-222i235-257o272-291i
IPI00103896	OR5P2 Olfactory receptor 5P2	Receptors	GPCR;Olf	Valid	7	0	o25-44i56-74o94-116i137-163o202-222i234-257o269-288i	6	34-56,97-119,140-162,173-195,202-223,266-288	7	o25-44i57-79o94-116i141-163o200-222i234-256o271-288i
IPI00103899	OR5P3 Olfactory receptor 5P3	Receptors	GPCR;Olf	Valid	7	0	o25-48i60-86o92-118i130-150o206-226i238-261o273-292i	5	24-46,94-116,142-164,201-223,272-293	7	o26-48i60-82o97-119i139-161o204-226i238-260o275-292i
IPI00169209	OR5R1 Olfactory receptor 5R1	Receptors	GPCR;Olf	Valid	7	0	o28-48i60-78o98-120i140-162o197-226i238-261o273-292i	7	1-23,26-48,100-122,142-164,206-227,242-263,271-293	7	o27-49i61-83o98-120i140-162o204-226i238-260o275-292i
IPI00168932	OR5T1 Olfactory receptor 5T1	Receptors	GPCR;Olf	Valid	8	0	i37-59o71-94i106-132o152-181i193-214o220-238i250-272o284-304i	7	18-40,44-66,74-96,112-134,158-180,213-235,283-305	7	o37-59i71-90o110-132i152-174o215-237i249-271o284-306i
IPI00169007	OR5T2 Olfactory receptor OR11-177	Receptors	GPCR;Olf	Valid	7	0	o65-87i99-118o130-159i179-197o237-264i276-299o311-331i	5	65-87,134-156,185-207,241-263,308-330	7	o65-87i100-122o137-159i179-201o242-264i276-298o311-333i
IPI00169008	OR5T3 Olfactory receptor OR11-178	Receptors	GPCR;Olf	Valid	7	0	o55-78i90-109o121-150i170-192o228-255i267-290o302-322i	6	48-70,91-113,130-152,176-198,237-259,299-321	7	o56-78i91-113o128-150i170-192o233-255i268-290o300-322i
IPI00244663	OR5U1 Olfactory receptor 5U1	Receptors	GPCR;Olf	Valid	7	0	o23-47i59-76o96-118i139-160o195-217i238-258o270-290i	8	1-18,28-50,59-81,91-113,138-160,200-222,236-258,270-292	7	o24-46i59-81o96-118i138-160o195-217i238-260o270-292i
IPI00303696	OR5W2 Olfactory receptor 5W2	Receptors	GPCR;Olf	Valid	7	0	o25-48i60-78o98-120i140-158o197-223i235-260o275-292i	6	26-48,96-118,144-166,210-232,242-263,272-293	7	o27-49i61-83o98-120i140-162o204-226i238-260o275-292i
IPI00029412	OR6A2 Olfactory receptor 6A2	Receptors	GPCR;Olf	Valid	7	0	o20-40i61-86o106-125i145-167o205-230i242-265o277-297i	8	20-42,58-80,100-122,131-153,156-178,208-230,243-265,278-300	7	o18-40i61-83o103-125i151-173o207-229i242-264o279-297i
IPI00375263	OR6B1 Olfactory receptor, family 6, subfamily B, member 1	Receptors	GPCR;Olf	Valid	7	0	o186-211i223-247o253-281i301-323o361-388i400-420o432-451i	9	19-41,130-152,168-190,194-216,256-278,296-318,363-385,398-420,431-452	7	o188-210i222-244o259-281i302-324o361-383i396-418o433-451i
IPI00335346	OR6B2 Similar to Olfactory receptor MOR103-2	Receptors	GPCR;Olf	Valid	7	0	o100-125i134-150o176-195i207-233o275-301i313-336o348-367i	7	103-125,132-154,169-191,214-236,277-299,317-339,346-368	6	i103-125o173-195i208-230o276-298i311-333o348-367i
IPI00303685	OR6B3 Similar to Olfactory receptor MOR103-2	Receptors	GPCR;Olf	Valid	9	Y	n3-10c16/17o32-52i73-99o119-135i155-181o193-214i221-239o261-287i299-321o333-353i	7	72-94,102-124,139-161,184-206,247-269,285-307,316-338	7	o70-92i104-123o143-165i178-200o246-268i281-303o318-337i
IPI00399337	OR6C1 Olfactory receptor 6C1	Receptors	GPCR;Olf	Invalid	6	0	o23-46i58-76o96-118i138-162o195-219i239-258o	5	21-43,93-115,141-163,201-223,238-260	7	o24-46i59-81o96-118i138-160o202-224i236-258o273-290i
IPI00437595	OR6C2 Olfactory receptor 6C2	Receptors	GPCR;Olf	Valid	7	0	o23-48i60-79o99-118i138-155o196-219i239-258o270-290i	5	8-30,93-115,135-157,198-220,238-260	7	o24-46i59-81o96-118i138-160o198-220i241-258o273-290i
IPI00437594	OR6C3 Olfactory receptor 6C3	Receptors	GPCR;Olf	Invalid	7	0	o20-48i60-83o95-117i137-154o195-218i239-258o270-289i	5	19-41,93-115,139-161,199-221,237-258	7	o20-42i63-85o95-117i137-159o197-219i240-257o267-289i
IPI00873688	OR6C4 Uncharacterized protein OR6C4 (Fragment)	Receptors	GPCR;Olf	Valid	7	0	o31-56i68-87o107-126i146-168o203-227i248-267o279-298i	6	29-51,97-119,150-172,200-222,250-272,275-297	7	o32-54i67-89o104-126i146-168o206-228i249-266o279-298i
IPI00470601	OR6C6 Olfactory receptor 6C6	Receptors	GPCR;Olf	Valid	7	0	o20-49i61-84o96-118i138-159o198-224i236-258o273-290i	8	8-30,37-59,63-85,95-117,139-161,201-223,238-260,267-289	7	o24-46i59-81o96-118i138-160o198-220i241-258o273-290i
IPI00470614	OR6C65 Olfactory receptor 6C65	Receptors	GPCR;Olf	Invalid	5	0	o23-48i60-79o99-118i138-159o198-224i	6	5-27,31-52,95-117,142-164,200-222,238-260	7	o24-46i59-81o96-118i138-160o198-220i241-258o273-290i
IPI00470615	OR6C68 olfactory receptor, family 6, subfamily C, member 68	Receptors	GPCR;Olf	Valid	7	Y	n10-17c21/22o31-51i63-88o94-123i143-160o201-224i244-263o275-295i	6	12-34,51-73,77-99,120-142,183-205,222-244	6	i7-29o44-66i127-149o181-203i223-242o252-274i
IPI00470605	OR6C70 Olfactory receptor 6C70	Receptors	GPCR;Olf	Valid	6	0	o23-48i60-79o99-118i138-160o195-219i239-258o	7	8-30,36-58,93-115,140-162,166-188,199-221,238-260	7	o25-47i59-81o96-118i138-160o196-218i239-258o273-290i
IPI00470600	OR6C74 Olfactory receptor 6C74	Receptors	GPCR;Olf	Valid	7	0	o23-46i58-76o96-118i138-159o192-214i235-258o270-290i	6	7-29,35-57,93-115,141-163,199-221,238-260	7	o24-46i59-81o96-118i138-160o193-215i236-258o271-290i
IPI00470603	OR6C75 Olfactory receptor 6C75	Receptors	GPCR;Olf	Invalid	7	0	o23-48i60-79o99-118i130-155o192-214i235-258o270-290i	6	23-45,63-85,94-116,141-163,200-222,238-260	7	o24-46i59-81o96-118i138-160o193-215i236-258o273-290i
IPI00399342	OR6C76 Olfactory receptor 6C76	Receptors	GPCR;Olf	Valid	7	0	o23-49i61-83o95-117i137-158o197-218i238-257o269-289i	5	21-43,98-120,140-162,199-221,236-258	7	o23-45i58-80o95-117i137-159o197-219i240-257o267-289i
IPI00303771	OR6F1 Olfactory receptor 6F1	Receptors	GPCR;Olf	Valid	7	0	o25-49i61-87o99-120i132-158o197-221i242-261o273-292i	7	24-46,57-79,92-114,141-163,202-224,239-261,268-290	7	o27-49i61-83o98-120i141-163o200-222i243-260o270-292i
IPI00168977	OR6J1 Olfactory receptor 6J1	Receptors	GPCR;Olf	Valid	7	0	o24-46i58-81o101-119i139-161o204-225i237-260o272-291i	7	26-48,60-82,93-115,141-163,206-228,238-259,268-290	7	o24-46i59-76o91-113i140-162o203-225i237-259o274-291i
IPI00386388	OR6K2 Olfactory receptor 6K2	Receptors	GPCR;Olf	Valid	6	0	i21-47o59-79i100-119o208-227i239-261o273-293i	8	24-46,57-79,108-130,145-167,177-199,209-231,239-261,270-292	6	i25-47o57-76i97-119o205-227i239-261o271-293i
IPI00871783	OR6K3 Olfactory receptor OR1-18	Receptors	GPCR;Olf	Invalid	5	0	o41-65i156-173o216-241i253-275o287-307i	8	48-70,73-95,99-121,130-151,163-185,222-244,254-275,284-306	5	o40-62i156-178o219-241i253-275o285-307i
IPI00169175	OR6K6 Olfactory receptor OR1-21	Receptors	GPCR;Olf	Valid	7	Y	n15-22c30/31o54-75i87-110o130-148i168-191o234-256i268-289o295-316i	7	44-66,96-118,139-161,176-198,204-225,236-258,267-289	7	o22-44i57-76o96-118i138-160o199-221i234-256o266-288i
IPI00398850	OR6M1 Olfactory receptor 6M1	Receptors	GPCR;Olf	Valid	7	0	o23-49i58-80o100-118i139-160o197-218i238-258o270-289i	6	8-30,60-82,93-115,139-161,203-225,268-290	7	o25-47i59-81o96-118i139-161o201-223i235-257o270-289i
IPI00169208	OR6N1 Olfactory receptor 6N1	Receptors	GPCR;Olf	Valid	7	0	o25-50i62-82o102-120i140-158o207-226i238-260o272-292i	4	28-50,210-232,240-262,271-293	7	o25-47i59-78o98-120i141-163o207-229i241-260o270-292i
IPI00386390	OR6N2 Olfactory receptor 6N2	Receptors	GPCR;Olf	Valid	5	0	o25-46i58-75o200-226i238-260o272-292i	7	8-30,34-56,82-104,140-162,202-224,240-261,269-291	7	o26-48i61-78o98-120i140-162o196-218i238-260o275-292i
IPI00303725	OR6P1 Olfactory receptor 6P1	Receptors	GPCR;Olf	Valid	7	0	o25-52i59-81o101-120i140-162o200-225i237-253o273-292i	7	34-56,62-84,98-120,124-146,202-224,237-259,270-292	7	o26-48i61-83o98-120i125-147o204-226i238-260o273-292i
IPI00303589	OR6Q1 Olfactory receptor 6Q1	Receptors	GPCR;Olf	Valid	7	0	o27-53i60-76o96-124i136-162o204-230i242-265o277-296i	6	30-52,99-121,147-169,207-229,243-265,274-296	7	o25-47i68-90o105-124i145-167o208-230i242-264o279-296i
IPI00051746	OR6S1 Olfactory receptor OR14-37	Receptors	GPCR;Olf	Valid	7	0	o29-50i62-83o103-122i134-159o203-229i241-263o275-295i	7	22-44,62-84,97-119,143-165,207-229,242-263,278-300	7	o29-51i63-85o100-122i142-164o207-229i241-263o273-295i
IPI00169066	OR6T1 Olfactory receptor 6T1	Receptors	GPCR;Olf	Valid	7	0	o22-50i62-82o102-124i144-168o197-225i237-260o272-292i	7	19-41,62-84,95-117,141-163,202-224,240-261,272-294	7	o23-45i66-88o98-120i141-163o204-226i238-260o273-292i
IPI00166080	OR6V1 Olfactory receptor OR7-3	Receptors	GPCR;Olf	Valid	3	0	o33-57i77-99o142-163i	5	1-23,25-46,79-101,144-166,185-207	5	i2-24o34-56i77-99o142-164i183-205o
IPI00176452	OR6X1;OR6M1 Olfactory receptor 6X1	Receptors	GPCR;Olf	Valid	7	0	o25-48i55-73o85-118i138-162o198-224i236-258o270-290i	7	16-38,56-78,86-108,139-161,197-219,238-260,270-291	7	o26-48i55-74o84-106i144-166o202-224i236-258o268-290i
IPI00169197	OR6Y1 Olfactory receptor 6Y1	Receptors	GPCR;Olf	Valid	7	0	o30-53i65-86o106-125i145-167o205-230i242-265o277-297i	6	33-55,104-126,145-167,207-229,243-265,276-298	7	o31-53i66-88o103-125i146-168o209-231i243-265o280-297i
IPI00009180	OR7A10 Olfactory receptor 7A10	Receptors	GPCR;Olf	Valid	7	0	o25-48i60-79o91-120i140-158o197-216i237-260o272-292i	7	7-29,33-55,61-83,100-122,141-163,192-214,240-262	7	o26-48i61-83o98-120i140-162o197-219i238-260o270-292i
IPI00022490	OR7A17 Olfactory receptor 7A17	Receptors	GPCR;Olf	Valid	7	0	o26-48i60-79o91-120i140-168o197-216i237-260o272-292i	6	27-49,60-82,99-121,142-164,204-226,240-262	7	o26-48i61-83o98-120i140-162o200-222i243-265o270-292i
IPI00018735	OR7A5 Olfactory receptor 7A5	Receptors	GPCR;Olf	Valid	8	0	i26-47o59-79i91-110o130-150i157-178o198-216i237-260o272-292i	5	33-55,99-121,134-156,192-214,240-262	7	o26-48i61-83o98-120i140-162o196-218i238-260o270-292i
IPI00008839	OR7C1 Olfactory receptor 7C1	Receptors	GPCR;Olf	Valid	7	0	o23-47i59-79o91-120i140-158o197-219i240-260o272-292i	6	20-42,100-122,141-163,202-224,246-267,273-295	7	o26-48i61-83o98-120i140-162o197-219i238-260o270-292i
IPI00419409	OR7C2 Olfactory receptor OR19-22	Receptors	GPCR;Olf	Valid	8	0	i21-37o67-89i101-121o133-156i182-200o239-258i278-301o313-333i	6	18-40,66-88,134-156,177-199,244-266,282-304	8	i13-35o67-89i102-119o134-156i184-206o239-261i282-301o311-333i
IPI00382701	OR7D2 Olfactory receptor 7D2	Receptors	GPCR;Olf	Valid	5	0	o26-49i61-82o102-120i140-168o198-218i	7	31-52,63-85,100-122,143-165,172-194,197-219,270-292	7	o26-48i61-83o98-120i140-162o197-219i239-261o271-290i
IPI00303230	OR7D4 Olfactory receptor 7D4	Receptors	GPCR;Olf	Valid	7	0	o26-49i61-82o102-120i140-162o197-216i237-260o272-292i	6	19-41,62-84,100-122,140-162,202-224,242-264	7	o26-48i61-83o98-120i140-162o196-218i238-260o275-292i
IPI00465269	OR7E24 Olfactory receptor 7E24	Receptors	GPCR;Olf	Valid	7	Y	n4-12c17/18o41-65i77-96o116-138i150-172o215-237i258-278o290-308i	6	25-47,101-123,141-163,202-224,244-266,272-294	7	o27-49i62-84o99-121i141-163o198-220i241-263o273-295i
IPI00303323	OR7G1 Olfactory receptor 7G1	Receptors	GPCR;Olf	Valid	7	0	o25-47i59-78o98-120i132-152o197-216i237-260o272-292i	6	19-41,95-117,143-165,170-192,200-222,241-263	7	o25-47i60-82o97-119i132-154o196-218i238-260o270-292i
IPI00168956	OR7G2 Olfactory receptor OR19-6	Receptors	GPCR;Olf	Valid	8	Y	n5-15c24/25o48-69i81-99o119-141i161-185o218-237i258-281o293-313i325-344o	7	24-46,92-114,138-160,164-186,198-220,239-261,301-321	8	o23-45i58-80o95-117i137-159o194-216i238-260o270-289i301-320o
IPI00176425	OR7G3 Olfactory receptor 7G3	Receptors	GPCR;Olf	Valid	7	0	o26-47i59-78o98-120i140-158o197-216i237-260o272-292i	7	25-47,58-80,100-122,142-164,193-215,241-262,272-293	7	o26-48i60-82o97-119i140-162o197-219i240-262o272-294i
IPI00303418	OR8A1 Olfactory receptor OR11-318	Receptors	GPCR;Olf	Valid	7	0	o44-68i77-98o118-137i158-175o216-241i253-276o288-308i	5	47-69,111-133,151-173,218-240,288-309	7	o44-66i78-100o115-137i158-180o223-245i257-276o291-308i
IPI00169011	OR8B12 Olfactory receptor 8B12	Receptors	GPCR;Olf	Valid	8	0	i26-50o56-78i90-109o129-150i162-184o196-224i236-259o274-292i	7	24-46,56-78,94-116,129-151,207-229,241-263,272-292	7	o26-48i60-82o97-119i140-162o199-221i242-259o274-291i
IPI00719055	OR8B2 Seven transmembrane helix receptor	Receptors	GPCR;Olf	Invalid	8	0	i27-48o60-79i91-116o136-154i166-185o197-226i238-260o272-291i	7	26-48,94-116,129-151,181-203,208-229,240-262,271-292	8	i27-49o59-77i98-120o146-168i181-203o207-226i238-260o275-292i
IPI00386331	OR8B3 Olfactory receptor 8B3	Receptors	GPCR;Olf	Valid	8	0	i27-48o60-79i91-116o136-154i166-185o197-226i238-260o272-291i	7	26-48,94-116,129-151,182-204,208-229,240-262,271-292	8	i27-49o59-78i91-110o146-168i181-203o207-226i238-260o275-292i
IPI00050742	OR8B4 Olfactory receptor 8B4	Receptors	GPCR;Olf	Valid	6	0	i27-51o57-78i90-115o135-157i196-220o240-261i	6	32-54,57-79,92-114,129-151,201-223,237-259	7	o31-53i60-82o97-119i139-161o197-219i240-262o272-291i
IPI00018729	OR8B8 Similar to Olfactory receptor Olfr876	Receptors	GPCR;Olf	Valid	7	0	o29-51i63-83o103-122i143-170o200-227i239-262o277-294i	6	28-50,98-120,127-149,203-225,249-271,274-295	7	o29-51i63-85o100-122i142-164o205-227i240-262o277-294i
IPI00103887	OR8D1 Olfactory receptor 8D1	Receptors	GPCR;Olf	Valid	7	0	o27-51i58-78o98-118i130-157o197-225i237-260o275-292i	6	28-50,63-85,93-115,130-152,202-224,238-259	8	i27-49o59-77i98-120o135-157i181-203o207-226i238-260o275-292i
IPI00026323	OR8D2 Olfactory receptor 8D2	Receptors	GPCR;Olf	Valid	7	0	o27-51i58-78o98-118i130-156o197-225i237-260o275-292i	7	30-52,62-84,94-116,138-159,203-225,238-259,272-293	7	o29-51i58-77o92-114i135-157o200-222i243-260o275-292i
IPI00169064	OR8D4 Olfactory receptor 8D4	Receptors	GPCR;Olf	Valid	7	0	o25-48i60-78o98-119i140-158o197-225i237-255o275-292i	7	31-53,95-117,125-147,180-202,208-229,238-260,272-294	7	o24-46i59-78o98-120i141-163o199-221i241-260o275-292i
IPI00099998	OR8G1 Olfactory receptor 8G1	Receptors	GPCR;Olf	Valid	7	0	o27-51i60-81o101-120i141-166o197-226i238-261o273-292i	7	34-56,98-120,132-154,179-201,207-229,239-261,271-293	7	o30-52i59-78o98-120i141-163o204-226i238-260o275-292i
IPI00375761	OR8G2 Olfactory receptor 8G2	Receptors	GPCR;Olf	Valid	8	0	i27-53o59-78i99-120o140-162i174-194o200-226i238-261o273-292i	6	27-49,107-129,145-167,202-224,238-260,273-293	8	i27-49o59-77i98-120o146-168i181-203o207-226i238-260o275-292i
IPI00387082	OR8G5 olfactory receptor, family 8, subfamily G, member 5	Receptors	GPCR;Olf	Valid	8	0	i62-86o92-113i134-155o175-197i209-229o235-261i273-296o308-327i	8	65-87,94-116,142-164,182-204,213-235,241-262,273-295,306-328	6	i62-84o149-171i176-198o239-261i273-295o310-327i
IPI00169009	OR8H1 Olfactory receptor 8H1	Receptors	GPCR;Olf	Valid	7	0	o25-48i60-78o90-119i139-161o196-224i236-259o271-291i	5	31-53,94-116,139-161,201-223,271-292	6	i27-49o97-119i139-161o196-218i237-259o274-291i
IPI00166095	OR8H2 Olfactory receptor 8H2	Receptors	GPCR;Olf	Valid	7	0	o26-49i61-79o91-115i140-161o197-225i237-260o272-290i	5	31-53,95-117,209-230,238-260,272-293	6	i28-50o92-114i140-162o197-226i238-260o275-292i
IPI00872903	OR8H3 Uncharacterized protein OR8H3	Receptors	GPCR;Olf	Valid	7	0	o25-48i60-78o90-114i139-157o196-224i236-259o271-291i	6	31-53,91-113,139-161,196-218,237-259,271-292	6	i27-49o97-119i139-161o198-220i240-259o274-291i
IPI00166113	OR8I2 Olfactory receptor 8I2	Receptors	GPCR;Olf	Valid	9	0	o27-48i60-79o91-116i123-140o146-169i176-193o199-225i237-259o271-291i	7	26-48,94-116,136-158,180-202,209-231,238-260,271-292	7	o27-49i61-83o98-120i141-163o203-225i237-259o269-291i
IPI00303579	OR8J1 Olfactory receptor 8J1	Receptors	GPCR;Olf	Valid	7	0	o25-48i60-78o98-119i140-164o200-226i238-260o275-293i	6	28-50,99-121,140-162,210-232,240-262,272-294	7	o26-48i61-83o98-120i140-162o203-225i237-259o274-293i
IPI00169005	OR8J3 Olfactory receptor 8J3	Receptors	GPCR;Olf	Valid	7	0	o25-49i61-81o101-120i140-168o198-226i238-261o273-292i	6	28-50,98-120,140-162,206-227,240-262,271-293	7	o26-48i61-83o98-120i141-163o207-226i238-260o275-292i
IPI00169010	OR8K1 Olfactory receptor 8K1	Receptors	GPCR;Olf	Valid	8	0	i33-57o77-93i100-124o136-157i169-191o203-231i243-267o279-298i	7	38-60,103-125,132-154,167-189,207-229,246-267,278-299	8	i35-57o72-94i107-126o146-165i172-194o204-232i244-266o281-298i
IPI00169154	OR8K3 Olfactory receptor 8K3	Receptors	GPCR;Olf	Valid	7	0	o27-49i91-114o120-137i149-178o198-225i237-260o272-291i	6	32-54,96-118,145-167,201-223,239-261,269-291	6	i27-49o91-113i143-165o201-223i236-258o273-291i
IPI00873491	OR8K5 Uncharacterized protein OR8K5	Receptors	GPCR;Olf	Valid	7	0	o27-49i61-86o92-118i130-151o200-225i237-261o273-292i	7	32-54,96-118,126-148,153-175,202-224,239-260,272-294	7	o25-47i60-77o92-114i156-178o204-226i238-260o275-292i
IPI00303601	OR8S1 Olfactory receptor 8S1	Receptors	GPCR;Olf	Valid	7	0	o25-48i60-78o98-120i140-162o196-216i237-258o270-290i	7	1-23,30-52,60-82,95-117,150-172,181-203,209-230	5	o27-49i61-78o98-120i140-162o196-218i
IPI00303609	OR8U1 Similar to Olfactory receptor MOR185-6	Receptors	GPCR;Olf	Valid	7	0	o32-53i65-83o103-123i135-156o202-231i243-266o278-297i	6	31-53,99-121,129-151,206-228,245-267,277-299	7	o32-54i66-88o103-125i130-152o209-231i243-265o280-297i
IPI00554658	OR8U8 olfactory receptor, family 8, subfamily U, member 8	Receptors	GPCR;Olf	Valid	7	0	o27-48i60-78o98-118i130-151o197-226i238-261o273-292i	6	26-48,94-116,124-146,202-224,240-262,270-292	7	o27-49i61-83o98-120i125-147o204-226i238-260o275-292i
IPI00554683	OR8U9 olfactory receptor, family 8, subfamily U, member 9	Receptors	GPCR;Olf	Valid	7	0	o27-48i60-78o98-120i132-158o197-226i238-261o273-292i	7	27-49,95-117,125-147,152-174,201-223,240-262,272-294	7	o27-49i61-83o98-120i140-162o204-226i238-260o275-292i
IPI00168990	OR9A2 Olfactory receptor 9A2	Receptors	GPCR;Olf	Valid	7	0	o25-50i62-85o97-116i137-157o193-217i237-256o268-288i	7	29-51,66-88,106-128,132-154,197-219,234-255,267-289	7	o25-47i60-82o92-114i135-157o194-216i237-256o269-288i
IPI00169139	OR9A4 Olfactory receptor 9A4	Receptors	GPCR;Olf	Valid	7	0	o25-49i61-86o92-120i141-161o197-221i242-260o272-292i	7	29-51,64-86,98-120,143-165,201-223,238-259,269-291	7	o25-47i60-82o97-119i140-162o198-220i241-260o270-292i
IPI00169213	OR9G1 Olfactory receptor 9G1	Receptors	GPCR;Olf	Valid	7	0	o24-49i56-72o92-117i129-153o196-221i233-260o272-291i	7	28-50,60-82,93-115,132-154,200-222,246-268,276-298	7	i26-48o58-76i97-119o129-151i199-221o241-260i272-291o
IPI00169082	OR9G4 Olfactory receptor OR11-216	Receptors	GPCR;Olf	Valid	7	0	o41-63i75-93o113-133i145-165o213-240i252-276o288-307i	4	110-132,217-239,252-273,287-308	7	o41-63i76-98o113-132i145-167o217-239i252-274o289-307i
IPI00554566	OR9G9 olfactory receptor, family 9, subfamily G, member 9	Receptors	GPCR;Olf	Valid	7	0	o24-49i56-72o92-117i129-153o196-220i241-260o272-291i	6	23-45,66-87,94-116,131-153,201-223,246-268	6	i26-48o58-76i97-119o129-151i199-221o241-260i
IPI00169088	OR9I1 Olfactory receptor 9I1	Receptors	GPCR;Olf	Valid	7	0	o25-48i60-81o101-120i140-158o197-221i241-261o273-292i	7	28-50,66-88,104-126,138-160,201-223,242-264,270-292	7	o27-49i61-83o98-120i140-162o199-221i241-263o273-292i
IPI00168994	OR9K2 Olfactory receptor OR12-2	Receptors	GPCR;Olf	Valid	7	0	o50-73i85-102o117-145i165-183o225-251i263-284o296-315i	5	126-148,170-192,226-248,264-286,295-316	5	o48-70i83-102o117-139i225-247o262-284i
IPI00303594	OR9Q1 Olfactory receptor 9Q1	Receptors	GPCR;Olf	Valid	7	0	o23-50i62-86o98-120i140-158o197-228i240-259o271-291i	6	17-39,70-92,98-120,145-167,202-224,238-259	7	o27-49i61-83o98-120i141-163o202-224i237-259o274-291i
IPI00012749	C20orf54 Isoform 1 of Uncharacterized protein C20orf54 precursor	Receptors	GPCR;Other	Valid	10	Y	n2-13c22/23o38-60i72-93o105-129i136-158o221-241i292-313o333-355i360-379o399-421i428-451o	10	19-41,48-70,84-106,120-142,196-218,271-293,312-334,341-363,376-398,410-432	10	o15-37i50-72o82-104i111-133o197-219i274-296o311-333i340-362o377-399i406-428o
IPI00413788	GPR107 Isoform 1 of Protein GPR107 precursor	Receptors	GPCR;Other	Valid	7	0	o265-284i296-319o331-357i369-387o403-423i497-519o525-544i	7	20-42,264-284,330-352,369-391,402-424,497-519,524-545	7	o265-284i297-319o334-356i369-388o403-425i493-515o525-544i
IPI00218565	GPR143 G protein-coupled receptor 143	Receptors	GPCR;Other	Valid	7	0	o48-69i90-110o130-155i175-198o218-244i265-290o310-334i	6	90-112,136-158,172-194,210-232,265-287,309-331	6	i99-116o131-153i174-196o211-233i266-288o312-334i
IPI00002171	GPR172A Porcine endogenous retrovirus A receptor 1 precursor	Receptors	GPCR;Other	Valid	10	Y	n10-20c25/26o49-68i80-100o112-136i148-168o196-218i277-297o309-332i339-359o365-391i403-424o	10	1-20,22-43,53-75,88-110,123-145,172-194,257-279,300-322,347-369,379-401	10	o20-42i54-76o86-108i121-143o171-193i251-273o283-305i312-334o344-366i379-401o
IPI00328787	GPR172B Porcine endogenous retrovirus A receptor 2 precursor	Receptors	GPCR;Other	Valid	10	Y	n9-20c25/26o49-68i80-100o112-136i148-168o196-218i280-300o312-335i342-362o368-394i406-427o	10	1-20,22-43,53-75,88-110,120-142,172-194,252-274,303-325,350-372,380-402	10	o20-42i54-76o86-108i121-143o171-193i249-271o286-308i315-337o347-369i382-404o
IPI00743019	- 24 kDa protein	Receptors	GPCR;PutativeOlfR	Valid	3	Y	n3-14c18/19o68-87i99-121o164-185i	3	48-70,84-106,147-169	3	o47-69i81-103o145-167i
IPI00294968	- G protein-coupled receptor homolog clone H8 (Fragment)	Receptors	GPCR;PutativeOlfR	Valid	5	0	o57-78i85-106o150-170i182-204o216-236i	4	7-29,97-119,146-168,186-207	4	i85-107o148-170i182-204o219-236i
IPI00385826	- Odorant receptor HOR3'beta3	Receptors	GPCR;PutativeOlfR	Invalid	6	0	i7-25o37-65i77-96o108-139i173-198o218-237i	7	2-24,30-52,57-79,84-106,110-132,178-200,255-277	6	i5-27o42-64i108-130o176-198i211-233o248-270i
IPI00303558	- Olfactory receptor 10D4	Receptors	GPCR;PutativeOlfR	Valid	7	0	o24-48i60-80o100-126i138-156o201-223i235-258o264-285i	5	28-50,100-122,141-163,202-224,237-258	7	o25-47i59-81o96-118i138-160o201-223i236-258o263-285i
IPI00185222	- Olfactory receptor 10J6	Receptors	GPCR;PutativeOlfR	Valid	7	0	o25-48i60-82o102-120i140-158o164-184i196-221o241-260i	6	34-56,95-117,140-162,166-188,202-224,238-260	6	o24-46i59-81o101-123i144-166o203-225i237-259o
IPI00879748	- Olfactory receptor 4A8	Receptors	GPCR;PutativeOlfR	Invalid	7	0	o24-45i57-80o100-118i139-164o191-214i234-256o268-287i	6	25-47,60-82,130-152,158-180,196-218,236-258	6	i26-48o58-80i138-160o193-215i236-258o268-287i
IPI00402212	- Olfactory receptor 51H1	Receptors	GPCR;PutativeOlfR	Valid	7	0	o28-51i63-88o100-122i142-165o199-222i243-268o274-297i	7	31-53,63-85,99-121,146-168,205-227,244-266,273-295	7	o29-51i63-85o100-122i154-176o200-222i243-265o275-297i
IPI00169162	- Olfactory receptor 52P1	Receptors	GPCR;PutativeOlfR	Invalid	7	0	o25-50i62-88o100-122i134-152o199-222i243-262o274-294i	7	30-52,63-85,99-121,144-166,205-227,240-262,272-294	7	o27-49i61-80o100-122i143-165o200-222i243-262o272-294i
IPI00399293	- Olfactory receptor 56B2	Receptors	GPCR;PutativeOlfR	Invalid	5	0	o35-58i70-96o108-129i210-234o246-269i	5	36-58,70-92,106-128,210-232,258-280	5	o35-57i70-92o107-129i209-231o246-268i
IPI00396983	- Olfactory receptor 7A2	Receptors	GPCR;PutativeOlfR	Valid	7	0	o27-49i61-80o92-121i133-152o198-217i238-261o273-293i	5	28-50,61-83,100-122,142-164,205-227	7	o27-49i62-84o99-121i141-163o198-220i239-261o271-293i
IPI00644263	- Olfactory receptor family 12 subfamily D member 3	Receptors	GPCR;PutativeOlfR	Valid	7	0	o24-49i56-77o89-118i138-156o195-225i232-252o272-291i	7	23-45,60-82,98-120,139-161,203-225,237-259,271-292	7	o24-46i59-81o96-118i138-160o203-225i237-259o272-291i
IPI00448364	- Olfactory receptor OR11-215	Receptors	GPCR;PutativeOlfR	Invalid	5	0	o24-49i138-156o205-226i233-251o271-290i	6	25-47,55-77,97-119,140-162,200-222,236-258	5	o26-48i142-164o206-228i235-257o272-290i
IPI00303431	- Olfactory receptor OR11-74	Receptors	GPCR;PutativeOlfR	Valid	7	0	o6-23i44-68o80-105i112-138o158-181i215-239o251-271i	8	2-24,45-67,72-94,119-141,170-192,221-243,260-282,288-310	7	o45-67i79-101o116-138i158-180o218-240i253-275o290-312i
IPI00883889	- Olfactory receptor OR6-11	Receptors	GPCR;PutativeOlfR	Invalid	7	0	o25-48i60-81o101-120i140-168o199-216i237-260o272-292i	6	23-45,98-120,141-163,190-212,239-261,271-293	7	o26-48i61-83o98-120i141-163o199-216i237-259o274-292i
IPI00456739	- Olfactory receptor OR7-15	Receptors	GPCR;PutativeOlfR	Valid	7	0	o25-47i59-78o90-116i137-163o196-215i236-260o272-291i	6	29-51,94-116,140-162,171-193,200-222,239-261	7	o26-48i60-82o97-119i139-161o196-218i239-261o272-291i
IPI00640808	- Olfactory receptor, family 4, subfamily G, member 11 pseudogene	Receptors	GPCR;PutativeOlfR	Invalid	7	0	o6-28i40-60o80-98i119-142o183-203i215-236o248-267i	7	3-25,31-53,70-92,120-142,178-200,220-242,246-268	6	i7-29o80-98i119-141o181-203i216-238o248-267i
IPI00169137	- Pseudogene candidate	Receptors	GPCR;PutativeOlfR	Valid	6	0	o25-46i58-81o101-120i141-161o197-221i242-260o	6	26-48,61-83,98-120,135-157,196-218,239-260	6	o26-48i61-83o98-120i140-162o198-220i241-260o
IPI00402110	- Seven transmembrane helix receptor	Receptors	GPCR;PutativeOlfR	Valid	7	0	o23-48i60-87o99-120i141-164o197-221i242-264o270-291i	8	2-24,29-51,63-85,100-122,145-167,202-224,241-263,275-295	7	o26-48i61-83o98-120i141-163o200-222i243-265o270-292i
IPI00169196	- Seven transmembrane helix receptor	Receptors	GPCR;PutativeOlfR	Valid	6	0	o29-49i61-87o99-120i132-150o201-222i243-263o	6	31-53,63-85,100-122,140-162,204-226,239-260	6	o32-49i61-83o98-120i140-162o200-222i242-264o
IPI00401558	- Seven transmembrane helix receptor	Receptors	GPCR;PutativeOlfR	Valid	6	0	i53-79o85-106i118-137o157-181i193-212o224-253i	6	1-20,57-79,89-111,122-144,156-178,224-246	6	i55-77o87-106i119-141o151-173i180-202o231-253i
IPI00169250	- Seven transmembrane helix receptor	Receptors	GPCR;PutativeOlfR	Valid	5	0	o60-79i99-122o142-166i173-193o236-258i	5	64-86,99-121,139-161,174-196,239-261	4	i100-122o142-164i171-193o236-258i
IPI00303714	- Seven transmembrane helix receptor	Receptors	GPCR;PutativeOlfR	Valid	3	Y	n3-11c16/17o148-168i180-203o215-234i	5	20-42,68-90,128-150,173-195,198-219	3	o130-152i164-186o199-218i
IPI00400913	- Seven transmembrane helix receptor	Receptors	GPCR;PutativeOlfR	Invalid	7	0	o28-51i63-81o93-112i132-156o199-218i239-262o274-294i	7	29-51,62-84,102-124,137-159,196-218,244-266,272-294	7	o28-50i63-85o100-122i134-156o198-220i240-262o272-294i
IPI00169203	- Seven transmembrane helix receptor	Receptors	GPCR;PutativeOlfR	Valid	5	0	o24-48i60-80o100-118i139-162o198-223i	4	28-50,98-120,138-160,202-224	3	o26-48i138-160o201-223i
IPI00169058	- Seven transmembrane helix receptor	Receptors	GPCR;PutativeOlfR	Valid	7	0	o12-32i44-63o83-105i125-149o185-210i222-244o256-274i	7	10-32,47-69,80-102,115-137,147-169,185-207,224-245	7	o11-33i46-68o83-105i126-148o185-207i220-242o257-274i
IPI00185084	- Seven transmembrane helix receptor	Receptors	GPCR;PutativeOlfR	Valid	7	0	o12-34i46-72o84-106i127-152o182-211i223-245o257-277i	7	10-32,48-70,81-103,132-154,188-210,230-252,255-277	6	o13-35i47-69o84-106i190-212o222-244i257-279o
IPI00169046	- Seven transmembrane helix receptor	Receptors	GPCR;PutativeOlfR	Valid	3	Y	n5-15c20/21o61-90i102-124o139-156i	3	22-44,53-74,116-137	3	o42-64i85-104o119-136i
IPI00303691	- Seven transmembrane helix receptor	Receptors	GPCR;PutativeOlfR	Invalid	5	0	o31-52i61-80o86-110i146-165o204-231i	7	30-52,67-89,104-126,144-165,183-205,210-232,250-272	7	o30-52i61-80o84-106i146-165o189-211i216-238o248-270i
IPI00303624	- Seven transmembrane helix receptor	Receptors	GPCR;PutativeOlfR	Valid	5	0	o33-51i72-92o142-167i179-203o215-234i	4	5-27,71-93,143-165,212-234	5	o55-77i84-106o145-167i180-202o217-234i
IPI00168930	- Seven transmembrane helix receptor	Receptors	GPCR;PutativeOlfR	Valid	5	0	o6-28i40-60o80-98i119-142o183-203i	5	3-25,31-53,70-92,120-142,178-200	4	i7-29o80-98i119-141o181-203i
IPI00176450	- Seven transmembrane helix receptor	Receptors	GPCR;PutativeOlfR	Invalid	6	0	o25-48i60-79o99-120i140-158o208-226i238-260o	4	18-40,58-80,95-117,130-152	6	o26-48i61-83o98-120i141-163o208-230i237-259o
IPI00169252	- Seven transmembrane helix receptor	Receptors	GPCR;PutativeOlfR	Valid	7	0	o26-49i61-85o91-110i122-140o179-203i215-238o250-269i	7	27-49,60-82,91-113,133-155,180-202,216-237,248-270	7	o27-49i54-76o91-113i126-148o180-202i215-237o252-269i
IPI00169142	- Seven transmembrane helix receptor	Receptors	GPCR;PutativeOlfR	Valid	7	0	o20-44i56-73o93-113i125-146o200-221i233-256o268-285i	7	14-36,91-113,120-142,171-193,202-224,237-259,267-289	7	o20-42i55-77o92-114i135-157o191-213i234-256o266-285i
IPI00386411	- Seven transmembrane helix receptor	Receptors	GPCR;PutativeOlfR	Valid	5	0	o6-25i32-51o81-108i120-144o156-175i	5	4-26,33-54,88-110,123-145,153-175	4	i23-45o87-109i121-143o158-175i
IPI00303661	- Seven transmembrane helix receptor	Receptors	GPCR;PutativeOlfR	Invalid	7	0	o24-47i59-77o97-117i129-153o173-197i209-233o245-264i	5	23-45,94-116,135-157,178-199,213-234	5	i26-48o97-119i139-161o176-198i210-232o
IPI00334322	- Seven transmembrane helix receptor	Receptors	GPCR;PutativeOlfR	Valid	5	0	o12-40i60-78o128-146i158-181o193-212i	4	15-37,59-81,127-148,190-212	5	i21-40o60-77i121-143o158-180i193-212o
IPI00169075	- Seven transmembrane helix receptor	Receptors	GPCR;PutativeOlfR	Valid	3	0	o27-49i70-93o99-121i	3	7-29,69-91,101-123	4	i28-50o65-87i99-121o171-193i
IPI00303658	- Seven transmembrane helix receptor	Receptors	GPCR;PutativeOlfR	Valid	6	0	o49-73i85-108o128-152i159-179o222-244i265-286o	5	50-72,124-146,166-188,223-245,267-289	4	o128-150i157-179o222-244i265-287o
IPI00386345	- Seven transmembrane helix receptor	Receptors	GPCR;PutativeOlfR	Valid	7	0	o31-52i64-82o102-124i144-168o204-230i242-263o275-296i	7	31-53,106-128,132-154,156-178,214-236,244-266,272-294	6	o31-53i105-127o147-169i204-226o246-265i272-294o
IPI00169236	- Seven transmembrane helix receptor	Receptors	GPCR;PutativeOlfR	Valid	7	0	o31-54i66-85o105-126i146-164o203-227i248-266o278-298i	6	36-58,101-123,149-171,180-202,211-233,246-268	7	o32-54i67-89o104-126i146-168o205-227i247-269o279-298i
IPI00169053	- Seven transmembrane helix receptor	Receptors	GPCR;PutativeOlfR	Valid	3	0	i137-163o183-201i213-231o	6	3-25,96-118,120-142,149-171,182-204,211-231	3	o142-164i185-207o212-231i
IPI00169119	- Seven transmembrane helix receptor	Receptors	GPCR;PutativeOlfR	Valid	4	0	i21-40o60-78i120-142o162-180i	4	16-38,58-80,122-144,159-180	4	o18-40i60-82o119-141i161-180o
IPI00303679	- Seven transmembrane helix receptor	Receptors	GPCR;PutativeOlfR	Valid	6	0	o32-55i67-85o105-127i139-161o204-233i245-267o	4	34-56,102-124,148-170,207-229	6	o33-55i67-89o104-126i139-161o211-233i245-267o
IPI00303676	- Seven transmembrane helix receptor	Receptors	GPCR;PutativeOlfR	Valid	5	0	o25-48i60-86o92-118i139-157o177-194i	5	23-45,62-84,95-117,141-163,175-196	5	o26-48i61-83o98-120i140-162o177-194i
IPI00169225	- Seven transmembrane helix receptor	Receptors	GPCR;PutativeOlfR	Valid	7	0	o28-49i61-83o103-122i143-160o206-228i240-261o281-300i	8	30-52,64-86,102-124,144-166,178-200,209-231,239-260,278-300	7	o27-49i61-83o103-122i143-165o206-228i240-262o282-300i
IPI00303686	- Seven transmembrane helix receptor	Receptors	GPCR;PutativeOlfR	Valid	6	0	o25-52i64-88o94-122i143-165o202-231i243-267o	5	33-55,85-107,144-165,205-227,249-271	6	o29-51i63-85o100-122i143-165o202-224i245-267o
IPI00303873	- Seven transmembrane helix receptor	Receptors	GPCR;PutativeOlfR	Valid	6	0	i21-44o86-105i125-149o188-211i232-255o267-287i	6	25-46,95-117,130-152,194-216,237-259,265-287	6	i21-43o86-105i125-147o191-213i233-255o265-287i
IPI00386394	- Seven transmembrane helix receptor	Receptors	GPCR;PutativeOlfR	Invalid	7	0	o33-55i67-85o105-127i148-165o204-233i245-267o279-299i	6	33-55,70-92,103-125,209-231,247-269,278-300	7	o33-55i68-90o105-127i148-170o211-233i245-267o277-299i
IPI00140489	- Seven transmembrane helix receptor	Receptors	GPCR;PutativeOlfR	Valid	5	0	o23-48i60-81o101-120i141-158o197-221i	6	20-42,61-83,95-117,143-165,177-199,206-227	5	o27-49i61-83o98-120i141-163o197-219i
IPI00260941	- Seven transmembrane helix receptor	Receptors	GPCR;PutativeOlfR	Valid	5	Y	n3-14c18/19o28-50i70-93o99-118i125-144o164-186i	4	8-30,52-74,84-106,148-170	3	o52-74i81-103o146-168i
IPI00169200	- Seven transmembrane helix receptor	Receptors	GPCR;PutativeOlfR	Valid	7	0	o25-48i60-82o102-120i140-158o203-226i238-261o267-290i	6	33-55,97-119,140-162,205-227,239-261,267-289	7	o27-49i61-83o98-120i140-162o194-216i237-259o269-288i
IPI00386375	- Seven transmembrane helix receptor	Receptors	GPCR;PutativeOlfR	Valid	3	Y	n3-11c23/24o77-105i117-140o155-172i	3	4-26,65-87,95-116	3	o60-82i95-117o132-149i
IPI00401675	- Seven transmembrane helix receptor	Receptors	GPCR;PutativeOlfR	Valid	5	Y	n3-14c18/19o70-94i101-121o164-183i204-227o239-259i	6	9-31,49-71,84-106,156-178,190-212,220-242	5	o52-74i81-103o146-168i187-209o219-241i
IPI00176447	- Seven transmembrane helix receptor	Receptors	GPCR;PutativeOlfR	Valid	5	0	o49-73i85-108o128-152i159-179o222-244i	4	51-73,128-150,160-182,224-246	5	o57-79i86-108o123-145i157-179o222-244i
IPI00303378	- Seven transmembrane helix receptor	Receptors	GPCR;PutativeOlfR	Valid	5	0	o26-51i63-81o101-123i143-161o203-229i	4	23-45,98-120,159-181,205-227	5	o26-48i61-80o95-117i147-169o207-229i
IPI00783627	- Seven transmembrane helix receptor	Receptors	GPCR;PutativeOlfR	Valid	5	0	o12-40i60-78o117-136i148-171o183-202i	5	15-37,69-91,115-137,150-172,189-211	5	o15-37i60-82o117-136i148-170o183-202i
IPI00303870	- Seven transmembrane helix receptor	Receptors	GPCR;PutativeOlfR	Invalid	5	0	o24-47i67-85o97-117i168-189o201-224i	5	65-87,96-118,138-160,169-191,204-225	5	i28-50o65-87i100-122o168-190i202-224o
IPI00260501	- Seven transmembrane helix receptor	Receptors	GPCR;PutativeOlfR	Valid	5	0	o15-35i47-66o153-182i194-217o229-248i	7	7-29,49-71,73-95,101-123,159-181,197-219,227-249	4	i47-66o155-177i197-219o229-248i
IPI00169093	- Seven transmembrane helix receptor	Receptors	GPCR;PutativeOlfR	Valid	6	0	o27-48i60-79o91-109i130-154o166-186i198-218o	5	26-48,94-116,131-153,166-187,196-218	5	i27-49o91-110i130-152o167-186i199-218o
IPI00477570	- Uncharacterized protein ENSP00000347817	Receptors	GPCR;PutativeOlfR	Valid	7	0	o25-50i62-84o104-127i148-168o203-227i247-265o277-300i	6	4-26,29-51,147-169,208-230,245-267,278-300	7	o5-22i29-51o61-80i153-175o206-228i241-263o278-300i
IPI00477087	- Uncharacterized protein ENSP00000349693 (Fragment)	Receptors	GPCR;PutativeOlfR	Valid	7	0	o24-49i61-85o97-119i140-162o196-225i237-258o270-291i	7	1-23,28-50,61-83,98-120,201-223,238-260,273-294	6	i28-50o65-87i140-162o199-221i241-260o270-292i
IPI00747195	- Uncharacterized protein ENSP00000357135	Receptors	GPCR;PutativeOlfR	Invalid	7	0	o25-48i60-79o99-120i132-156o185-214i226-248o260-280i	6	19-41,78-100,135-157,190-212,227-249,261-281	6	i13-35o55-77i97-119o134-156i187-209o261-280i
IPI00747604	- Uncharacterized protein ENSP00000364154 (Fragment)	Receptors	GPCR;PutativeOlfR	Valid	3	0	o75-94i115-138o150-170i	3	1-23,59-81,117-139	4	i7-29o75-97i116-138o153-170i
IPI00747645	- Uncharacterized protein ENSP00000368991	Receptors	GPCR;PutativeOlfR	Valid	6	0	o20-48i60-79o99-118i139-159o194-218i238-257o	5	27-49,96-118,142-164,199-221,237-259	7	o24-46i59-81o96-118i138-160o192-214i235-257o267-289i
IPI00871382	- Uncharacterized protein ENSP00000382123 (Fragment)	Receptors	GPCR;PutativeOlfR	Valid	5	0	o20-42i84-103o123-141i184-206o253-274i	3	17-39,129-151,183-205	4	i20-42o84-106i119-141o184-206i
IPI00871318	- Uncharacterized protein ENSP00000382172	Receptors	GPCR;PutativeOlfR	Valid	5	0	o6-23i43-67o96-119i139-161o173-192i	5	10-32,46-68,94-116,142-164,170-192	5	o15-37i44-66o97-119i140-162o173-192i
IPI00873003	- Uncharacterized protein ENSP00000382273 (Fragment)	Receptors	GPCR;PutativeOlfR	Valid	7	0	o31-55i67-88o108-132i153-182o202-224i245-269o281-303i	6	29-51,103-125,159-181,208-230,254-276,281-303	7	o33-55i68-90o105-127i155-177o212-234i255-274o284-301i
IPI00410403	- VNFT9373	Receptors	GPCR;PutativeOlfR	Valid	7	0	o23-49i56-76o96-118i138-156o191-219i240-259o271-290i	7	30-51,57-79,91-113,134-156,199-221,242-264,270-291	7	o25-47i59-81o96-118i138-160o196-218i239-261o271-290i
IPI00399295	LOC390084 similar to Olfactory receptor 56A4	Receptors	GPCR;PutativeOlfR	Valid	5	0	o30-50i62-89o95-113i204-225o245-267i	7	6-28,31-53,63-85,97-119,154-176,202-224,245-267	6	o30-52i64-86o101-123i143-165o203-225i245-267o
IPI00740446	LOC642024;LOC646317 similar to olfactory receptor 42	Receptors	GPCR;PutativeOlfR	Invalid	6	0	o23-46i58-76o96-118i138-158o203-228i240-258o	5	23-45,94-116,142-164,205-227,239-259	6	o24-46i59-81o96-118i138-160o207-229i241-263o
IPI00174841	LOC650137 Seven transmembrane helix receptor	Receptors	GPCR;PutativeOlfR	Valid	5	0	o32-50i62-84o120-143i164-184o190-210i	7	4-26,32-53,65-87,99-121,123-144,162-184,189-211	5	o32-54i66-88o120-142i163-185o190-209i
IPI00877834	LOC650293 Seven transmembrane helix receptor	Receptors	GPCR;PutativeOlfR	Invalid	5	Y	n3-14c18/19o28-49i69-93o99-121i128-145o165-186i	3	8-30,51-73,84-106	3	o47-69i81-103o146-168i
IPI00168988	LOC650293 Seven transmembrane helix receptor	Receptors	GPCR;PutativeOlfR	Valid	3	Y	n3-14c18/19o70-94i101-121o164-185i	4	6-28,47-69,83-105,147-169	3	o52-74i81-103o146-168i
IPI00786970	LOC730421;OR2A5 Seven transmembrane helix receptor	Receptors	GPCR;PutativeOlfR	Valid	4	0	i21-47o76-99i120-144o156-175i	3	22-44,84-106,123-144	3	i21-43o80-102i123-145o
IPI00471973	OR10R3P Seven transmembrane helix receptor	Receptors	GPCR;PutativeOlfR	Valid	5	0	o23-46i58-76o96-118i138-162o195-219i	4	17-39,76-98,141-163,200-222	5	o25-47i59-81o96-118i139-161o197-219i
IPI00873183	OR11H1 Seven transmembrane helix receptor	Receptors	GPCR;PutativeOlfR	Invalid	5	0	o40-65i77-94o114-135i155-177o210-230i	5	20-42,46-67,115-137,157-179,211-232	5	o40-62i74-93o113-135i156-178o209-231i
IPI00073066	OR1F2P Olfactory receptor 1F2	Receptors	GPCR;PutativeOlfR	Invalid	5	0	o26-49i139-157o202-225i237-259o271-291i	5	31-53,141-163,201-223,237-259,294-312	5	o27-49i139-161o203-225i237-259o274-291i
IPI00008676	OR2B3P Olfactory receptor 2B3	Receptors	GPCR;PutativeOlfR	Invalid	7	0	o27-48i60-80o92-118i130-151o200-226i238-260o272-292i	6	21-43,95-117,145-167,192-214,240-261,270-292	7	o27-49i61-83o98-120i132-154o199-221i238-260o270-292i
IPI00075660	OR2I1P Olfactory receptor 2I1	Receptors	GPCR;PutativeOlfR	Valid	5	0	o26-48i60-82o201-226i238-261o273-293i	3	17-39,205-227,273-294	5	o26-48i61-83o200-222i242-264o274-293i
IPI00397822	OR2M1P Uncharacterized protein OR2M1P	Receptors	GPCR;PutativeOlfR	Invalid	5	0	o24-52i72-94o130-158i170-193o205-224i	4	34-56,138-160,172-194,204-225	4	i78-100o136-158i170-192o207-224i
IPI00030875	OR2N1P Olfactory receptor 89	Receptors	GPCR;PutativeOlfR	Invalid	7	0	o27-48i60-82o102-120i132-149o198-225i237-260o272-291i	5	26-48,95-117,200-222,237-259,271-292	5	o25-47i98-120o203-225i237-259o274-291i
IPI00470710	OR4A13P Seven transmembrane helix receptor	Receptors	GPCR;PutativeOlfR	Valid	5	0	o15-33i45-69o96-119i139-161o173-192i	6	6-28,41-63,102-124,142-164,170-192,198-220	5	o4-23i43-65o98-120i141-163o173-192i
IPI00303559	OR4A4P Olfactory receptor 4A4	Receptors	GPCR;PutativeOlfR	Valid	8	0	o24-45i57-75o95-118i130-149o155-172i193-219o239-257i269-287o	7	26-48,55-77,81-103,141-163,197-219,238-260,268-290	7	o24-46i53-75o95-117i138-160o193-215i236-258o268-287i
IPI00884272	OR4D10 Seven transmembrane helix receptor	Receptors	GPCR;PutativeOlfR	Invalid	4	Y	n4-12c16/17o67-85i106-129o157-181i193-212o	5	4-26,47-69,93-115,142-164,174-196	3	o47-69i90-112o141-163i
IPI00386352	OR4F16;OR4F3;OR4F29 Seven transmembrane helix receptor	Receptors	GPCR;PutativeOlfR	Invalid	7	0	o23-47i59-78o98-117i138-160o199-221i233-254o266-285i	5	18-40,59-81,106-128,163-185,200-221	7	o25-47i60-79o94-116i137-159o200-222i234-256o266-285i
IPI00784140	OR4F6 G protein-coupled receptor-like transmembrane 7 protein	Receptors	GPCR;PutativeOlfR	Valid	7	0	o20-39i51-68o74-94i101-119o166-186i198-219o231-250i	5	10-32,56-78,103-125,164-186,200-222	7	o20-39i52-69o74-96i103-125o164-186i199-221o231-250i
IPI00168931	OR4H12P Olfactory receptor OR14-4	Receptors	GPCR;PutativeOlfR	Valid	7	0	o6-28i40-60o80-98i110-130o172-193i214-237o249-267i	7	4-26,33-55,76-98,119-141,156-178,183-204,217-239	6	i5-27o76-98i110-132o172-194i215-237o248-267i
IPI00058284	OR5AV1P Olfactory receptor 5AV1	Receptors	GPCR;PutativeOlfR	Valid	7	0	o26-49i61-79o99-121i141-163o198-222i243-261o273-293i	7	28-50,64-86,95-117,143-165,208-230,240-262,269-291	7	o27-49i62-84o99-121i141-163o193-226i239-261o271-293i
IPI00383628	OR5D3P Olfactory receptor OR11-140	Receptors	GPCR;PutativeOlfR	Valid	6	0	i21-39o59-81i101-123o169-186i198-220o232-253i	6	49-71,76-98,105-127,169-190,203-224,229-251	6	i20-39o59-81i102-124o164-186i199-221o231-253i
IPI00169060	OR5E1P Seven transmembrane helix receptor	Receptors	GPCR;PutativeOlfR	Valid	3	0	o83-108i128-145o157-176i	4	8-30,87-109,124-143,156-175	3	o87-109i121-143o158-176i
IPI00169246	OR5H14 Olfactory receptor 5H14	Receptors	GPCR;PutativeOlfR	Valid	6	0	i21-39o59-79i91-119o154-187i199-221o236-253i	6	8-30,51-73,94-116,172-194,201-223,232-254	5	o59-81i101-123o167-186i199-221o236-253i
IPI00744660	OR6K3 Seven transmembrane helix receptor	Receptors	GPCR;PutativeOlfR	Valid	7	0	o22-45i57-79o99-117i129-154o197-222i234-256o268-288i	8	2-24,29-51,53-75,109-131,138-160,197-219,234-256,264-286	6	i22-44o59-81i137-159o198-220i233-255o265-287i
IPI00736652	OR7E125P;LOC728731 Seven transmembrane helix receptor	Receptors	GPCR;PutativeOlfR	Valid	6	0	o57-81i93-116o136-160i167-187o230-249i270-293o	5	53-75,132-154,168-190,232-254,274-296	4	o136-158i165-187o230-252i273-295o
IPI00099708	OR7E19P BC319430_7	Receptors	GPCR;PutativeOlfR	Valid	4	0	i21-45o88-110i131-151o163-183i	5	1-23,26-48,90-112,133-155,162-184	4	i21-43o88-110i131-153o163-185i
IPI00001645	OR7E35P Putative taste receptor HTR2 (Fragment)	Receptors	GPCR;PutativeOlfR	Valid	5	0	o33-52i73-96o142-167i188-205o217-237i	6	3-25,32-54,80-102,149-171,182-204,216-238	3	o77-99i141-163o183-205i
IPI00043433	OR7E5P CDNA FLJ31393 fis, clone NT2NE1000083, moderately similar to POSSIBLE GUSTATORY RECEPTOR CLONE PTE01	Receptors	GPCR;PutativeOlfR	Valid	3	Y	n3-13c17/18o58-76i97-118o172-193i	0	0	4	o10-32i53-75o85-104i156-178o
IPI00169249	OR7E85P Seven transmembrane helix receptor	Receptors	GPCR;PutativeOlfR	Valid	5	Y	n3-13c17/18o27-50i70-93o99-121i128-145o165-186i	4	9-31,49-71,85-107,149-171	4	o10-32i53-70o85-104i147-169o
IPI00745493	OR8G2 Olfactory receptor OR11-292	Receptors	GPCR;PutativeOlfR	Invalid	7	0	i40-66o72-91i112-133o153-175i187-207o213-239i251-273o	7	40-62,111-133,136-158,161-183,192-214,219-240,251-273	6	o40-62i74-96o111-133i154-176o217-239i251-273o
IPI00878155	- 42 kDa protein	Receptors	GPCR;Rhodopsin	Valid	7	0	o78-100i112-134o154-175i187-209o237-265i285-305o325-343i	6	73-95,108-130,148-170,188-210,238-260,280-302	7	o77-99i111-133o153-175i187-209o241-263i284-306o326-348i
IPI00427774	- Nucleoside/nucleotide receptor	Receptors	GPCR;Rhodopsin	Valid	5	0	o56-77i89-108o128-146i167-188o212-235i	5	53-75,88-110,127-149,174-196,213-235	5	o55-77i89-111o131-153i166-188o213-235i
IPI00026872	ADORA1 Adenosine receptor A1	Receptors	GPCR;Rhodopsin	Valid	7	0	o12-33i45-69o75-103i124-146o185-207i236-259o271-290i	6	10-32,47-69,81-103,124-146,184-206,236-258	7	o10-32i44-66o81-103i124-146o185-207i236-258o268-290i
IPI00020974	ADORA2A Adenosine receptor A2a	Receptors	GPCR;Rhodopsin	Valid	7	0	o6-32i44-66o78-100i121-143o178-202i235-258o270-290i	7	7-29,42-64,78-100,122-144,181-203,234-256,268-290	7	o10-32i44-66o76-98i121-143o179-201i230-252o267-289i
IPI00020976	ADORA2B Adenosine receptor A2b	Receptors	GPCR;Rhodopsin	Valid	7	0	o12-32i44-67o79-101i122-142o183-210i231-250o270-292i	7	9-31,41-63,66-88,91-112,123-145,191-213,236-258	7	o10-32i44-66o79-101i122-144o181-203i238-260o270-292i
IPI00419658	ADORA3 Isoform 2 of Adenosine A3 receptor	Receptors	GPCR;Rhodopsin	Valid	5	0	o20-37i49-72o78-106i127-151o294-314i	5	12-34,50-72,87-109,129-151,291-313	5	o15-37i50-72o82-104i125-147o292-314i
IPI00430196	ADRA1A Isoform 2 of Alpha-1A adrenergic receptor	Receptors	GPCR;Rhodopsin	Valid	7	0	o26-52i64-94o100-122i143-164o184-209i273-298o310-328i	7	27-49,64-86,100-122,143-165,187-209,275-297,306-328	7	o28-50i63-85o100-122i143-165o185-207i273-295o310-329i
IPI00218912	ADRA1B Alpha-1B adrenergic receptor	Receptors	GPCR;Rhodopsin	Valid	7	0	o45-71i83-108o120-141i162-182o202-228i295-316o328-348i	8	47-69,84-106,117-139,162-184,207-229,297-319,328-350,438-459	7	o48-70i82-104o119-141i162-184o204-226i295-317o332-351i
IPI00012725	ADRA1D Alpha-1D adrenergic receptor	Receptors	GPCR;Rhodopsin	Valid	7	0	o99-121i133-152o172-192i213-234o254-279i346-366o386-405i	7	94-116,129-151,166-188,213-235,256-278,350-372,388-409	7	o99-121i133-155o170-192i213-235o255-277i349-371o386-405i
IPI00797870	ADRA2A Alpha-2A adrenergic receptor	Receptors	GPCR;Rhodopsin	Valid	7	0	o49-73i85-104o124-144i165-185o210-232i387-405o425-444i	7	50-72,85-107,123-145,166-188,213-235,391-413,424-446	7	o51-73i85-107o122-144i165-187o210-232i388-410o425-444i
IPI00297315	ADRA2B Alpha-2B adrenergic receptor	Receptors	GPCR;Rhodopsin	Valid	7	0	o12-37i49-68o88-108i129-150o170-195i369-390o410-429i	7	14-36,48-70,87-109,130-152,174-196,371-393,408-430	7	o15-37i49-71o86-108i129-151o171-193i369-391o406-428i
IPI00002437	ADRA2C Alpha-2C adrenergic receptor	Receptors	GPCR;Rhodopsin	Invalid	7	Y	n5-16c34/35o50-76i88-109o115-147i168-188o208-231i380-401o421-440i	7	18-40,55-77,91-113,135-157,178-200,347-369,387-409	7	o20-42i54-76o91-113i138-160o175-197i345-367o387-406i
IPI00029278	ADRB1 Beta-1 adrenergic receptor	Receptors	GPCR;Rhodopsin	Valid	7	Y	n3-11c19/20o57-83i95-121o133-154i175-199o223-247i326-346o358-378i	5	43-65,76-98,116-138,158-179,207-229	7	o42-64i76-98o113-135i156-178o207-229i307-324o339-358i
IPI00465066	ADRB2 Beta-2 adrenergic receptor	Receptors	GPCR;Rhodopsin	Valid	7	0	o31-58i70-96o108-129i150-169o198-219i275-295o307-327i	6	34-56,69-91,111-133,151-171,200-222,270-292	7	o36-58i70-92o107-129i150-169o201-223i275-297o307-326i
IPI00011286	ADRB3 Beta-3 adrenergic receptor	Receptors	GPCR;Rhodopsin	Valid	7	0	o37-62i74-92o112-133i154-174o211-229i290-310o330-347i	6	41-63,74-96,115-137,154-176,211-233,293-315	7	o39-61i74-96o111-133i153-175o211-230i291-313o323-345i
IPI00797565	AGTR1 Angiotensin II receptor, type 1	Receptors	GPCR;Rhodopsin	Valid	7	0	o63-85i97-119o139-160i172-194o230-247i267-291o311-334i	7	58-80,94-116,131-153,171-193,221-243,272-294,316-337	7	o60-82i95-117o132-151i172-194o230-247i267-289o312-334i
IPI00029486	AGTR2 Type-2 angiotensin II receptor	Receptors	GPCR;Rhodopsin	Valid	7	0	o49-70i82-100o120-140i160-181o217-234i254-278o298-321i	7	48-70,79-100,114-136,159-181,209-231,259-281,296-318	7	o47-69i82-104o119-141i162-181o217-234i255-277o292-314i
IPI00018672	AGTRL1 Apelin receptor	Receptors	GPCR;Rhodopsin	Valid	7	0	o33-54i66-86o106-125i146-166o201-225i246-266o286-312i	7	30-52,65-85,102-124,146-168,206-228,250-272,288-310	7	o32-54i67-89o109-131i144-166o203-225i245-267o287-309i
IPI00020968	AVPR1A Vasopressin V1a receptor	Receptors	GPCR;Rhodopsin	Valid	7	0	o58-79i91-109o129-151i172-192o222-247i293-313o333-354i	7	56-78,105-127,131-153,171-193,223-245,294-316,333-355	7	o58-80i92-114o134-156i176-195o226-248i296-318o333-355i
IPI00026826	AVPR1B Vasopressin V1b receptor	Receptors	GPCR;Rhodopsin	Valid	7	0	o38-59i71-89o109-130i151-174o199-222i284-306o318-341i	7	37-59,72-94,106-128,151-173,203-225,278-300,318-340	7	o38-60i72-94o114-136i149-171o200-222i284-306o316-338i
IPI00877977	AVPR2 40 kDa protein	Receptors	GPCR;Rhodopsin	Valid	5	0	o41-62i74-94o114-135i156-179o205-229i	5	39-61,75-97,114-136,159-181,208-230	5	o41-63i76-98o118-135i156-178o206-228i
IPI00296538	BDKRB1 B1 bradykinin receptor	Receptors	GPCR;Rhodopsin	Valid	7	0	o43-63i75-94o106-132i153-175o208-229i250-276o296-319i	8	38-60,72-94,107-129,156-178,184-206,209-230,252-274,293-315	7	o42-64i71-93o108-130i156-178o207-229i250-272o292-314i
IPI00026534	BDKRB2 Isoform Long of B2 bradykinin receptor	Receptors	GPCR;Rhodopsin	Valid	7	0	o63-84i96-115o135-153i174-195o226-247i268-292o312-335i	6	61-83,92-114,129-151,175-197,231-253,268-290	7	o63-85i94-116o131-153i173-195o228-250i270-292o312-334i
IPI00027686	BRS3 Bombesin receptor subtype-3	Receptors	GPCR;Rhodopsin	Valid	7	0	o49-73i85-110o122-143i164-185o216-239i269-289o309-333i	6	47-69,84-106,120-141,164-186,216-238,269-291	7	o47-69i81-103o123-142i169-191o216-238i270-292o312-334i
IPI00293530	C3AR1 C3a anaphylatoxin chemotactic receptor	Receptors	GPCR;Rhodopsin	Valid	7	0	o23-47i59-77o97-118i139-160o341-363i375-396o416-438i	7	25-47,60-82,100-122,139-161,336-358,372-394,415-437	7	o24-46i59-81o96-118i138-160o338-360i380-402o417-439i
IPI00010308	C5AR1 C5a anaphylatoxin chemotactic receptor	Receptors	GPCR;Rhodopsin	Valid	7	0	o38-61i73-93o105-130i151-174o203-227i239-261o281-303i	7	38-60,73-95,112-134,151-173,205-227,245-267,280-302	7	o39-61i74-96o116-138i151-173o204-226i243-265o285-304i
IPI00012180	CCBP2 Chemokine-binding protein 2	Receptors	GPCR;Rhodopsin	Valid	7	0	o51-72i84-111o123-141i162-183o216-240i252-272o292-314i	7	48-70,83-105,116-138,161-183,214-236,255-277,320-342	7	o49-71i84-106o121-140i161-183o216-238i251-273o293-315i
IPI00027666	CCKAR Cholecystokinin receptor type A	Receptors	GPCR;Rhodopsin	Valid	7	0	o45-66i78-99o119-137i158-179o209-232i311-332o352-372i	7	43-65,76-98,119-141,163-185,213-235,312-334,348-370	7	o45-67i79-101o116-135i156-178o212-234i311-330o350-372i
IPI00386179	CCKBR CCK-B/gastrin receptor variant	Receptors	GPCR;Rhodopsin	Valid	7	0	o58-79i91-112o132-150i171-192o218-241i400-419o439-461i	6	55-77,97-119,137-159,171-193,217-239,400-422	7	o58-80i92-114o129-151i172-194o219-241i400-419o439-461i
IPI00027685	CCR1 C-C chemokine receptor type 1	Receptors	GPCR;Rhodopsin	Valid	7	0	o40-60i72-91o111-134i146-170o205-227i239-261o281-304i	6	36-58,69-91,120-142,148-169,202-224,242-264	7	o37-59i71-93o108-127i147-169o205-227i240-262o282-304i
IPI00004346	CCR10 C-C chemokine receptor type 10	Receptors	GPCR;Rhodopsin	Valid	7	0	o49-69i81-103o123-146i158-179o208-230i250-270o290-313i	7	46-68,80-102,116-138,159-181,212-234,249-271,292-314	7	o47-69i81-103o118-140i160-179o209-231i244-266o291-313i
IPI00019957	CCR3 C-C chemokine receptor type 3	Receptors	GPCR;Rhodopsin	Valid	7	0	o40-60i72-91o111-134i146-166o203-227i239-261o281-304i	7	36-58,69-91,119-141,154-176,203-225,240-262,281-303	7	o37-59i72-94o120-142i149-171o205-227i240-262o282-304i
IPI00019958	CCR4 C-C chemokine receptor type 4	Receptors	GPCR;Rhodopsin	Valid	7	0	o45-65i77-100o112-130i151-174o200-222i243-264o284-307i	7	40-62,72-94,125-147,155-177,205-227,243-265,321-343	7	o42-64i76-98o113-132i153-175o201-223i244-266o286-308i
IPI00293730	CCR6 C-C chemokine receptor type 6	Receptors	GPCR;Rhodopsin	Valid	7	0	o51-74i83-104o124-145i166-185o219-242i254-279o299-319i	7	44-66,81-103,123-145,165-187,215-237,256-278,297-319	7	o51-73i85-104o124-146i166-185o220-242i255-277o303-320i
IPI00027687	CCR7 C-C chemokine receptor type 7 precursor	Receptors	GPCR;Rhodopsin	Valid	7	Y	n9-19c24/25o59-84i96-116o122-150i171-191o225-249i261-279o310-329i	8	36-58,69-91,94-116,119-141,148-170,201-223,240-262,287-308	7	o39-61i73-92o107-126i147-169o205-227i240-262o282-304i
IPI00019985	CCR8 C-C chemokine receptor type 8	Receptors	GPCR;Rhodopsin	Valid	7	0	o36-61i73-91o111-129i150-172o200-219i239-260o280-303i	7	38-60,71-92,111-133,151-173,200-222,239-261,285-306	6	o40-62i74-96o111-133i154-176o196-218i239-261o
IPI00009902	CCR9 Isoform 1 of C-C chemokine receptor type 9	Receptors	GPCR;Rhodopsin	Valid	6	0	o54-74i86-108o128-146i167-186o219-240i252-270o	7	54-76,92-114,127-149,164-186,215-237,251-273,301-323	7	o52-74i86-108o128-147i167-189o220-242i255-277o299-321i
IPI00014785	CCRL1 C-C chemokine receptor type 11	Receptors	GPCR;Rhodopsin	Valid	6	0	o42-66i78-97o117-135i155-178o198-221i241-259o	7	41-63,79-101,113-135,155-177,198-220,235-257,285-307	7	o43-65i78-99o114-133i154-176o200-222i242-259o291-310i
IPI00759535	CCRL2 Isoform 1 of C-C chemokine receptor-like 2	Receptors	GPCR;Rhodopsin	Valid	6	0	o40-64i76-95o107-126i147-170o204-223i235-254o	4	40-62,83-105,146-168,238-260	6	o40-62i75-97o107-126i147-169o199-221i234-256o
IPI00298980	CHRM1 Muscarinic acetylcholine receptor M1	Receptors	GPCR;Rhodopsin	Valid	7	0	o25-50i62-88o100-121i142-167o187-209i369-390o402-421i	7	24-46,58-80,83-105,148-170,185-207,366-388,397-419	7	o27-49i62-84o99-121i142-164o187-209i367-389o399-421i
IPI00027473	CHRM2 Muscarinic acetylcholine receptor M2	Receptors	GPCR;Rhodopsin	Valid	6	0	o49-74i86-112o124-145i166-191o211-235i411-429o	8	1-23,51-73,82-104,109-131,170-192,211-233,416-438,450-472	7	o52-74i87-109o124-143i170-192o212-234i415-437o447-469i
IPI00023456	CHRM3;LOC730413 Muscarinic acetylcholine receptor M3	Receptors	GPCR;Rhodopsin	Valid	7	0	o65-93i105-131o143-164i185-210o230-252i489-509o529-547i	7	68-90,105-127,149-171,186-208,232-254,493-515,523-545	7	o70-92i105-127o142-164i185-207o230-252i493-515o525-547i
IPI00027474	CHRM4 Muscarinic acetylcholine receptor M4	Receptors	GPCR;Rhodopsin	Invalid	6	0	o92-117i129-155o167-188i209-234o254-278i458-476o	7	94-116,129-151,168-190,211-233,259-281,462-484,496-518	7	o95-117i130-152o167-186i213-235o255-277i458-480o495-517i
IPI00031710	CHRM5 Muscarinic acetylcholine receptor M5	Receptors	GPCR;Rhodopsin	Valid	7	0	o30-55i67-93o105-126i147-172o192-214i446-467o479-498i	5	32-54,64-86,107-129,153-174,194-216	7	o31-53i66-88o108-130i151-173o193-215i444-466o476-498i
IPI00017843	CMKLR1 Isoform A of Chemokine receptor-like 1	Receptors	GPCR;Rhodopsin	Valid	7	0	o41-65i77-98o118-143i155-176o222-247i259-278o298-318i	7	47-68,76-98,115-137,153-175,223-245,258-280,285-307	7	o41-63i76-98o118-135i155-177o225-247i259-281o296-318i
IPI00009396	CNR1 Isoform 1 of Cannabinoid receptor 1	Receptors	GPCR;Rhodopsin	Valid	7	0	o117-141i153-175o187-212i233-255o275-299i345-365o377-399i	7	121-143,156-178,195-217,237-259,276-298,344-366,378-400	7	o118-140i153-175o190-212i233-255o275-297i345-367o377-399i
IPI00003060	CNR2 Cannabinoid receptor 2	Receptors	GPCR;Rhodopsin	Valid	7	0	o35-58i70-94o106-129i150-170o190-209i246-268o280-301i	7	38-60,73-95,105-127,149-171,191-213,248-270,281-303	7	o35-57i70-92o107-129i150-172o192-214i247-269o279-301i
IPI00409704	CX3CR1 Isoform 2 of CX3C chemokine receptor 1	Receptors	GPCR;Rhodopsin	Valid	7	0	o68-88i100-119o139-157i178-199o229-252i264-285o305-328i	6	59-81,98-120,139-161,177-199,229-251,263-285	7	o66-88i101-123o138-157i178-200o229-251i264-286o306-328i
IPI00640020	CXCR3 Isoform 2 of C-X-C chemokine receptor type 3	Receptors	GPCR;Rhodopsin	Valid	7	0	o105-126i138-156o176-194i215-237o264-291i303-328o348-368i	6	104-126,137-159,171-193,215-237,264-286,307-329	7	o104-126i138-160o175-194i215-237o268-290i303-322o353-370i
IPI00216445	CXCR4 Isoform 2 of C-X-C chemokine receptor type 4	Receptors	GPCR;Rhodopsin	Valid	7	0	o43-68i80-98o118-139i159-178o198-226i246-270o290-309i	6	44-66,81-103,114-136,158-180,202-224,248-270	7	o47-69i82-100o115-136i159-178o203-225i246-268o288-310i
IPI00027955	CXCR5 Isoform Long of C-X-C chemokine receptor type 5	Receptors	GPCR;Rhodopsin	Valid	7	0	o52-76i88-108o131-151i163-182o220-239i260-281o301-325i	7	52-74,86-108,111-133,136-158,166-188,223-244,260-282	7	o54-76i89-111o126-145i166-188o220-242i258-280o300-322i
IPI00012166	CXCR6 C-X-C chemokine receptor type 6	Receptors	GPCR;Rhodopsin	Valid	7	0	o32-59i68-88o108-129i150-169o198-218i230-247o267-291i	7	32-54,66-88,108-130,152-174,194-216,230-252,272-294	7	o37-59i68-90o110-132i153-175o190-212i232-254o269-291i
IPI00012733	CXCR7 C-X-C chemokine receptor type 7	Receptors	GPCR;Rhodopsin	Valid	7	0	o42-70i82-102o122-140i160-178o208-234i254-280o292-318i	7	45-67,82-104,115-137,163-185,212-234,258-280,294-316	7	o47-69i82-104o119-140i160-182o214-236i255-277o297-319i
IPI00009080	CYSLTR1 Cysteinyl leukotriene receptor 1	Receptors	GPCR;Rhodopsin	Valid	7	0	o29-49i61-85o105-128i140-160o188-212i232-251o277-297i	8	28-50,59-81,89-111,115-137,141-160,191-213,231-253,269-291	7	o26-48i61-83o98-120i141-160o195-217i230-252o277-299i
IPI00006914	CYSLTR2 Cysteinyl leukotriene receptor 2	Receptors	GPCR;Rhodopsin	Valid	7	0	o43-64i76-93o113-135i155-174o203-224i245-266o286-308i	7	41-63,73-95,125-147,154-176,205-227,245-267,286-308	7	o42-64i71-93o113-135i155-174o203-225i245-267o287-309i
IPI00215964	DARC Isoform 1 of Duffy antigen/chemokine receptor	Receptors	GPCR;Rhodopsin	Valid	7	0	o64-86i98-118o138-155i167-188o208-228i248-268o288-310i	6	62-84,98-120,130-152,171-193,211-233,248-269	7	o63-85i97-119o134-156i169-191o211-233i246-268o288-310i
IPI00010289	DRD1 D(1A) dopamine receptor	Receptors	GPCR;Rhodopsin	Valid	6	0	o20-49i61-78o98-119i140-161o194-217i270-290o	7	25-47,61-83,98-120,138-160,196-218,274-296,314-336	7	o29-51i58-80o95-117i139-161o196-218i273-295o315-334i
IPI00375079	DRD2 Isoform 3 of D(2) dopamine receptor	Receptors	GPCR;Rhodopsin	Valid	7	0	o36-59i71-93o109-131i152-172o192-216i376-397o409-431i	7	39-61,73-95,106-128,152-174,188-210,375-397,411-433	7	o37-59i72-94o109-131i152-174o194-216i377-399o409-431i
IPI00018843	DRD3 Isoform 1 of D(3) dopamine receptor	Receptors	GPCR;Rhodopsin	Valid	6	0	o30-55i67-87o107-129i150-170o190-213i331-351o	7	34-56,67-89,100-122,151-173,191-213,328-350,369-390	7	o32-54i67-89o104-126i150-172o192-214i331-353o368-390i
IPI00011225	DRD4 D	Receptors	GPCR;Rhodopsin	Valid	7	0	o35-60i72-92o112-141i153-172o192-213i392-412o432-451i	7	42-64,70-92,114-136,153-175,194-216,392-414,417-439	7	o37-59i72-94o109-131i152-174o194-216i392-414o429-451i
IPI00011227	DRD5 D	Receptors	GPCR;Rhodopsin	Valid	6	0	o41-66i78-95o115-136i157-178o225-248i294-315o	7	43-65,76-98,115-137,155-177,227-249,298-320,342-364	6	o44-66i78-100o115-136i156-178o227-249i294-316o
IPI00027688	EBI2 EBV-induced G protein-coupled receptor 2	Receptors	GPCR;Rhodopsin	Valid	7	0	o36-57i69-93o105-127i148-168o195-221i242-269o289-311i	5	36-58,97-119,149-171,194-216,245-267	7	o34-56i68-90o105-127i147-169o195-217i243-265o290-312i
IPI00015343	EDG1 endothelial differentiation, sphingolipid G-protein-coupled receptor, 1	Receptors	GPCR;Rhodopsin	Valid	7	0	o50-71i83-104o124-140i160-182o202-224i253-275o295-314i	6	48-70,120-142,165-187,205-227,255-277,293-315	7	o47-69i81-103o118-140i160-182o202-224i252-274o289-311i
IPI00022525	EDG2 Lysophosphatidic acid receptor Edg-2	Receptors	GPCR;Rhodopsin	Valid	6	0	o51-77i84-105o125-144i164-186o206-232i253-280o	5	51-73,85-107,165-187,207-229,256-278	7	o55-77i84-106o121-143i164-186o206-228i257-279o289-311i
IPI00015983	EDG3 Sphingosine 1-phosphate receptor Edg-3	Receptors	GPCR;Rhodopsin	Valid	7	0	o44-65i77-96o116-134i154-176o196-220i241-265o280-301i	7	41-63,74-96,117-139,154-176,200-222,242-264,277-299	7	o40-62i75-97o112-134i154-176o196-218i246-265o280-302i
IPI00172675	EDG4 Lysophosphatidic acid receptor Edg-4	Receptors	GPCR;Rhodopsin	Valid	7	0	o33-55i67-90o110-127i147-170o190-215i236-259o279-297i	6	34-56,68-90,108-129,146-166,191-213,238-260	6	o33-55i67-89o104-126i147-169o189-211i237-259o
IPI00003501	EDG5 Sphingosine 1-phosphate receptor Edg-5	Receptors	GPCR;Rhodopsin	Valid	7	0	o35-58i70-92o112-128i149-169o189-210i230-250o270-290i	7	36-58,70-92,113-135,147-169,191-213,234-256,270-291	7	o35-57i69-91o106-128i148-170o190-212i229-251o266-288i
IPI00021534	EDG6 Sphingosine 1-phosphate receptor Edg-6	Receptors	GPCR;Rhodopsin	Valid	7	0	o48-68i80-104o124-141i162-184o204-229i249-271o291-309i	7	49-71,84-106,119-141,164-186,207-229,254-276,287-309	7	o46-68i81-103o118-140i162-184o204-226i254-276o291-309i
IPI00015940	EDG7 G-protein coupled receptor EDG-7	Receptors	GPCR;Rhodopsin	Valid	7	0	o30-53i65-88o108-125i145-167o187-207i240-261o277-295i	5	31-53,66-88,150-172,190-211,239-261	7	o30-52i65-87o102-124i145-167o187-209i240-262o277-295i
IPI00006152	EDG8 Isoform 1 of Sphingosine 1-phosphate receptor Edg-8	Receptors	GPCR;Rhodopsin	Valid	7	0	o38-60i72-94o114-131i152-173o193-215i248-271o291-309i	7	38-60,77-99,114-136,152-174,190-212,251-273,289-311	7	o40-62i71-93o108-130i151-173o193-215i247-269o284-306i
IPI00434353	EDNRA Isoform 1 of Endothelin-1 receptor precursor	Receptors	GPCR;Rhodopsin	Valid	7	Y	n4-15c20/21o81-106i118-143o163-181i193-218o257-283i304-324o344-372i	7	61-83,100-122,142-163,182-204,239-261,284-306,321-343	7	o62-84i97-119o134-156i176-198o237-259i288-307o327-349i
IPI00412464	EDNRB Endothelin receptor type B	Receptors	GPCR;Rhodopsin	Valid	7	Y	n19-26c31/32o192-216i228-249o269-287i308-328o365-391i411-431o451-479i	7	159-181,197-219,232-254,280-302,336-358,384-406,417-439	7	o163-185i197-219o234-256i276-298o334-356i384-406o426-448i
IPI00296869	F2R Proteinase-activated receptor 1 precursor	Receptors	GPCR;Rhodopsin	Valid	7	Y	n6-16c21/22o108-129i138-157o177-198i219-239o267-291i312-338o350-374i	7	82-104,115-137,159-181,200-222,255-277,293-315,327-349	7	o86-108i121-143o153-175i196-218o248-270i291-313o328-350i
IPI00296446	F2RL1 Proteinase-activated receptor 2 precursor	Receptors	GPCR;Rhodopsin	Valid	7	Y	n6-17c22/23o76-101i110-130o150-169i190-211o242-264i285-313o325-347i	7	51-73,90-112,123-145,167-189,224-246,267-289,298-320	7	o58-80i93-115o125-147i168-190o220-242i266-288o303-325i
IPI00010870	F2RL2 Putative uncharacterized protein DKFZp686N1782	Receptors	GPCR;Rhodopsin	Valid	7	Y	n4-15c19/20o96-119i131-152o172-196i208-230o260-283i304-325o337-360i	7	78-100,111-133,144-166,195-217,244-266,283-305,319-341	7	o80-102i111-133o148-170i190-212o242-264i285-304o319-341i
IPI00022557	F2RL3 Proteinase-activated receptor 4 precursor	Receptors	GPCR;Rhodopsin	Valid	7	Y	n5-14c19/20o82-102i114-134o154-172i192-213o243-264i284-307o319-343i	6	56-78,93-115,135-157,173-195,225-247,265-287	7	o60-82i94-116o131-153i173-195o222-244i265-287o302-324i
IPI00024206	FFAR1 Free fatty acid receptor 1	Receptors	GPCR;Rhodopsin	Valid	7	0	o12-30i42-61o81-100i121-144o184-210i222-240o260-279i	7	8-30,42-64,78-100,125-147,187-209,221-243,260-282	7	o5-27i40-59o79-101i122-144o188-210i223-245o260-282i
IPI00007366	FFAR2 Free fatty acid receptor 2	Receptors	GPCR;Rhodopsin	Valid	7	0	o12-32i44-64o76-103i124-150o179-200i220-240o252-275i	6	10-32,41-63,76-98,126-148,181-203,220-242	7	o10-32i44-66o81-103i124-146o185-207i220-242o257-279i
IPI00024208	FFAR3;LOC731823 Free fatty acid receptor 3	Receptors	GPCR;Rhodopsin	Valid	6	0	o15-40i52-70o90-111i132-153o188-211i223-241o	7	17-39,48-70,90-112,133-155,184-206,227-249,256-278	7	o15-40i52-74o89-111i132-154o188-210i223-241o256-278i
IPI00328644	FPR1 fMet-Leu-Phe receptor	Receptors	GPCR;Rhodopsin	Valid	7	0	o27-52i64-82o94-121i141-162o203-224i245-267o279-303i	7	25-47,62-83,102-124,145-167,198-220,243-265,285-307	7	o27-49i62-84o99-121i145-167o202-224i244-266o281-303i
IPI00012487	FPRL1 FMLP-related receptor I	Receptors	GPCR;Rhodopsin	Valid	7	0	o27-51i63-87o93-121i141-164o203-224i245-268o288-305i	7	26-48,63-85,102-124,144-166,199-221,242-264,284-306	7	o27-49i62-84o99-121i147-169o203-225i246-268o283-305i
IPI00012478	FPRL2 FMLP-related receptor II	Receptors	GPCR;Rhodopsin	Valid	7	0	o24-50i62-80o100-121i141-164o200-221i242-267o279-305i	7	27-49,63-85,101-123,146-168,205-227,244-266,282-304	7	o26-48i61-83o103-125i145-167o203-225i246-268o283-305i
IPI00303575	FSHR Isoform Long of Follicle-stimulating hormone receptor precursor	Receptors	GPCR;Rhodopsin	Valid	7	Y	n2-12c17/18o367-387i399-424o444-465i486-509o529-554i575-597o609-629i	6	348-370,381-403,476-498,513-535,557-579,581-603	6	i350-372o382-404i473-495o515-537i558-580o590-612i
IPI00306781	GALR1 Galanin receptor type 1	Receptors	GPCR;Rhodopsin	Valid	7	0	o34-59i71-98o110-131i152-172o199-224i245-262o282-306i	7	31-53,70-92,103-125,151-173,201-223,245-267,271-293	7	o37-59i72-94o109-131i151-173o205-227i248-270o285-307i
IPI00013353	GALR2 Galanin receptor type 2	Receptors	GPCR;Rhodopsin	Valid	7	0	o26-51i63-88o100-121i142-163o186-208i238-263o275-295i	6	26-48,60-82,95-117,139-160,187-209,239-261	7	o28-50i63-85o100-121i142-164o186-208i238-260o275-295i
IPI00031548	GALR3 Galanin receptor type 3	Receptors	GPCR;Rhodopsin	Valid	7	0	o18-43i59-80o100-118i139-160o186-204i236-262o274-294i	6	16-38,57-79,92-114,137-159,183-205,236-258	7	o20-42i59-81o96-118i139-161o183-205i236-258o273-295i
IPI00023793	GHSR Isoform 1A of Growth hormone secretagogue receptor type 1	Receptors	GPCR;Rhodopsin	Valid	7	0	o42-68i80-98o118-139i160-184o212-235i264-286o306-326i	7	41-63,81-103,129-150,162-184,210-232,263-285,305-327	7	o44-66i79-101o127-149i162-184o213-235i264-286o306-325i
IPI00028132	GNRHR Isoform 1 of Gonadotropin-releasing hormone receptor	Receptors	GPCR;Rhodopsin	Valid	7	0	o37-58i78-97o117-137i158-178o209-230i270-292o304-326i	6	39-61,120-142,160-182,215-237,268-290,304-326	7	o39-58i79-101o116-138i159-181o209-231i270-292o307-326i
IPI00044315	GNRHR2 Isoform 1 of Putative gonadotropin-releasing hormone II receptor	Receptors	GPCR;Rhodopsin	Valid	7	0	o41-63i75-96o116-134i155-174o205-228i265-289o301-323i	6	40-62,78-100,114-136,155-177,206-228,260-282	7	o40-62i78-100o115-134i155-177o205-227i267-289o304-326i
IPI00152620	GPBAR1 G-protein coupled bile acid receptor 1	Receptors	GPCR;Rhodopsin	Valid	7	0	o20-41i53-75o81-105i126-145o165-186i229-250o262-282i	7	20-42,50-72,84-106,123-144,167-189,228-250,259-281	7	o18-40i53-75o85-107i128-150o165-187i229-251o261-283i
IPI00470558	GPER GPER protein	Receptors	GPCR;Rhodopsin	Valid	6	0	o55-84i96-114o126-153i174-196o216-237i257-279o	6	60-82,94-116,127-149,176-197,213-235,260-282	6	o63-85i97-119o134-153i174-196o216-238i261-283o
IPI00004345	GPR1 Probable G-protein coupled receptor 1	Receptors	GPCR;Rhodopsin	Valid	7	0	o36-62i74-94o114-133i154-175o212-233i245-265o285-307i	7	37-59,73-95,120-142,154-176,205-227,242-264,283-305	7	o41-63i76-98o118-140i153-175o211-233i246-265o285-307i
IPI00046715	GPR101 Probable G-protein coupled receptor 101	Receptors	GPCR;Rhodopsin	Valid	7	0	o32-57i69-89o109-127i148-171o191-218i400-425o431-453i	6	31-53,69-91,110-132,195-217,400-422,434-456	7	o33-55i68-90o105-127i148-170o194-216i402-424o434-456i
IPI00044280	GPR103 Orexigenic neuropeptide QRFP receptor	Receptors	GPCR;Rhodopsin	Valid	7	0	o46-70i82-103o123-141i162-181o213-234i271-292o312-335i	7	45-67,81-103,116-138,163-184,216-238,273-295,311-333	7	o48-70i82-104o119-141i162-184o213-235i270-292o312-334i
IPI00025628	GPR109B Nicotinic acid receptor 2	Receptors	GPCR;Rhodopsin	Valid	7	0	o33-52i64-84o104-127i139-163o191-212i232-254o274-296i	6	31-53,63-85,113-135,140-162,185-207,230-251	7	o30-52i64-86o101-123i144-163o191-213i233-255o275-297i
IPI00787570	GPR109B similar to Nicotinic acid receptor 2	Receptors	GPCR;Rhodopsin	Valid	7	0	o33-52i64-84o104-127i139-163o191-212i232-254o274-296i	6	31-53,63-85,113-135,141-163,182-204,230-251	7	o30-52i64-86o101-123i144-163o191-213i233-255o275-297i
IPI00152634	GPR119 Glucose-dependent insulinotropic receptor	Receptors	GPCR;Rhodopsin	Valid	7	0	o6-33i40-62o82-101i113-136o165-186i223-243o263-282i	7	8-30,43-65,80-102,121-143,160-182,225-247,258-280	7	o10-32i39-61o79-101i121-143o163-185i226-248o263-282i
IPI00026228	GPR12 Probable G-protein coupled receptor 12	Receptors	GPCR;Rhodopsin	Valid	7	0	o47-70i82-108o114-136i156-179o199-218i250-269o281-303i	6	47-69,82-104,113-135,157-179,196-218,251-273	7	o47-69i82-104o114-136i157-179o199-221i249-271o281-303i
IPI00376213	GPR120 Isoform 1 of G-protein coupled receptor 120	Receptors	GPCR;Rhodopsin	Valid	7	0	o37-65i77-101o113-135i156-180o205-227i282-306o318-337i	7	38-60,75-97,114-136,155-177,214-236,281-303,310-332	7	o44-66i75-97o112-134i155-177o209-231i283-305o315-337i
IPI00002514	GPR132 Isoform 1 of Probable G-protein coupled receptor 132	Receptors	GPCR;Rhodopsin	Valid	7	0	o43-69i76-100o120-148i160-178o198-223i244-266o286-311i	7	43-65,78-100,118-140,159-180,197-219,242-264,289-311	7	o46-68i80-102o117-138i159-178o198-220i247-269o289-311i
IPI00478110	GPR135 Probable G-protein coupled receptor 135	Receptors	GPCR;Rhodopsin	Valid	7	0	o103-129i141-165o185-205i226-244o273-296i332-355o367-389i	7	36-58,104-126,141-163,188-210,274-296,333-355,364-386	7	o106-128i140-162o185-207i227-249o273-295i333-355o370-389i
IPI00455139	GPR139 Probable G-protein coupled receptor 139	Receptors	GPCR;Rhodopsin	Invalid	7	0	o30-51i63-87o107-128i148-166o182-208i228-249o269-288i	7	28-50,65-87,110-132,148-167,182-204,231-253,266-288	7	o30-52i65-87o107-129i148-170o185-207i228-250o265-287i
IPI00386324	GPR142 Seven transmembrane helix receptor	Receptors	GPCR;Rhodopsin	Valid	7	0	o1122-1143i1155-1178o1198-1219i1240-1259o1274-1298i1319-1344o1356-1379i	6	1119-1141,1159-1181,1202-1224,1240-1262,1279-1301,1320-1342	7	o1122-1144i1156-1178o1198-1220i1240-1262o1277-1299i1319-1341o1356-1378i
IPI00060424	GPR146 Probable G-protein coupled receptor 146	Receptors	GPCR;Rhodopsin	Valid	7	0	o31-53i65-85o105-125i146-167o191-213i234-260o280-299i	6	28-50,65-87,101-123,149-171,189-211,234-256	5	o29-51i64-86o101-123i147-169o189-211i
IPI00260367	GPR148 Probable G-protein coupled receptor 148	Receptors	GPCR;Rhodopsin	Valid	7	0	o49-74i86-107o127-152i164-186o215-240i261-280o300-322i	8	3-25,51-73,88-110,124-146,165-186,213-235,264-286,301-323	7	o50-72i85-107o127-149i162-184o217-239i263-285o300-322i
IPI00027756	GPR15 G-protein coupled receptor 15	Receptors	GPCR;Rhodopsin	Valid	6	0	o38-58i70-90o110-129i149-170o194-218i239-257o	7	34-56,67-89,118-140,151-173,195-217,243-265,288-309	7	o36-58i71-90o110-129i149-171o197-219i240-257o283-305i
IPI00303663	GPR150 Probable G-protein coupled receptor 150	Receptors	GPCR;Rhodopsin	Valid	7	0	o46-65i85-107o127-145i166-183o232-256i298-320o332-355i	5	10-32,47-69,162-184,235-257,297-319	5	o48-70i161-183o237-259i298-320o335-357i
IPI00375312	GPR151 Probable G-protein coupled receptor 151	Receptors	GPCR;Rhodopsin	Valid	7	0	o38-64i76-96o116-140i152-170o205-226i247-265o285-308i	7	40-62,73-95,117-139,148-170,203-225,249-271,287-309	7	o41-63i76-98o118-140i153-175o205-223i250-272o287-309i
IPI00152604	GPR152 Probable G-protein coupled receptor 152	Receptors	GPCR;Rhodopsin	Valid	7	0	o34-54i66-86o106-127i147-169o198-220i241-262o282-302i	7	33-55,66-88,110-132,155-177,195-217,238-260,275-297	7	o33-55i67-89o104-126i147-169o193-215i246-268o278-300i
IPI00410442	GPR153 Probable G-protein coupled receptor 153	Receptors	GPCR;Rhodopsin	Valid	7	0	o12-32i44-65o85-106i127-148o168-196i245-269o275-299i	8	11-33,43-65,82-103,127-149,158-180,185-207,244-266,277-299	7	o10-32i45-67o87-106i127-149o164-196i244-266o276-298i
IPI00171156	GPR161 Isoform 1 of Probable G-protein coupled receptor 161	Receptors	GPCR;Rhodopsin	Valid	7	0	o27-53i65-84o104-123i144-164o190-211i268-288o308-327i	7	27-49,66-88,98-120,143-165,192-214,270-292,297-319	7	o31-53i65-87o102-123i144-166o190-212i268-290o305-327i
IPI00022919	GPR162 Isoform 1 of Probable G-protein coupled receptor 162	Receptors	GPCR;Rhodopsin	Valid	7	0	o17-38i50-72o92-113i134-155o175-208i272-296o302-325i	7	19-40,51-73,89-110,133-155,175-197,271-293,304-326	7	o15-37i50-72o92-114i134-156o185-207i272-294o304-326i
IPI00012717	GPR17 Isoform 1 of Uracil nucleotide/cysteinyl leukotriene receptor	Receptors	GPCR;Rhodopsin	Valid	6	0	o65-85i97-118o138-162i174-196o221-243i264-281o	6	61-83,94-116,136-158,179-201,223-245,261-283	6	o62-84i97-119o134-153i174-196o222-244i264-281o
IPI00023057	GPR171 Probable G-protein coupled receptor 171	Receptors	GPCR;Rhodopsin	Valid	7	0	o20-40i52-73o93-110i130-152o178-202i222-241o269-288i	7	14-36,52-74,89-111,132-154,181-203,221-243,268-290	6	o20-39i51-73o88-110i130-152o179-201i222-244o
IPI00016900	GPR173 Probable G-protein coupled receptor 173	Receptors	GPCR;Rhodopsin	Valid	7	0	o26-48i60-80o100-124i136-156o187-209i288-310o322-343i	7	24-46,59-81,100-122,138-160,187-209,290-312,324-346	7	o26-48i61-83o98-120i137-159o188-210i289-311o321-343i
IPI00000206	GPR174 Probable G-protein coupled receptor 174	Receptors	GPCR;Rhodopsin	Valid	7	0	o20-45i57-80o100-121i133-155o183-206i227-249o269-295i	7	21-43,55-77,100-122,136-158,181-203,227-247,270-292	7	o20-42i55-77o92-114i135-157o184-206i228-250o270-292i
IPI00027003	GPR176 Probable G-protein coupled receptor 176	Receptors	GPCR;Rhodopsin	Valid	7	0	o49-67i79-102o122-141i162-184o204-228i268-288o300-323i	7	44-66,82-104,113-135,161-183,206-228,267-289,306-327	7	o44-66i79-101o111-133i162-184o206-228i266-288o298-320i
IPI00555618	GPR18 N-arachidonyl glycine receptor	Receptors	GPCR;Rhodopsin	Valid	7	0	o23-47i59-83o95-117i138-160o192-210i231-255o267-289i	7	25-47,58-80,93-115,137-159,195-217,234-256,269-291	7	o25-47i59-81o96-117i138-160o193-215i235-257o267-289i
IPI00005660	GPR182 G-protein coupled receptor 182	Receptors	GPCR;Rhodopsin	Valid	7	0	o57-79i91-111o131-153i174-194o214-237i257-276o296-323i	8	54-76,88-110,133-155,172-194,199-221,223-244,259-281,297-319	7	o54-76i89-111o131-153i173-195o215-237i258-280o300-322i
IPI00019489	GPR19 Probable G-protein coupled receptor 19	Receptors	GPCR;Rhodopsin	Valid	7	0	o65-90i102-123o151-171i183-202o222-243i278-298o310-333i	6	68-90,103-125,148-170,183-202,226-248,308-330	7	o68-90i102-124o150-172i184-206o221-243i278-295o310-332i
IPI00017042	GPR20 Probable G-protein coupled receptor 20	Receptors	GPCR;Rhodopsin	Invalid	7	0	o49-77i89-107o127-146i166-186o198-221i242-259o279-300i	7	57-79,86-108,126-148,167-189,201-223,238-260,278-300	7	o56-78i90-112o122-144i165-187o197-219i240-262o277-299i
IPI00017043	GPR21 Probable G-protein coupled receptor 21	Receptors	GPCR;Rhodopsin	Valid	7	0	o32-59i71-92o104-125i146-169o189-214i253-274o286-307i	7	14-36,39-61,74-95,107-129,147-169,193-215,253-275	7	o32-54i66-88o103-125i146-168o193-215i252-274o284-306i
IPI00017060	GPR22 Probable G-protein coupled receptor 22	Receptors	GPCR;Rhodopsin	Valid	7	0	o40-66i86-105o111-136i157-177o209-231i311-332o344-369i	7	44-66,79-101,116-137,158-180,214-236,315-337,349-371	7	o44-66i82-104o114-136i157-179o213-235i315-337o352-369i
IPI00017041	GPR23 Lysophosphatidic acid receptor 4	Receptors	GPCR;Rhodopsin	Valid	7	0	o44-65i77-98o118-144i156-176o204-231i251-275o291-313i	7	44-66,75-97,118-140,156-178,204-226,250-272,291-313	7	o42-64i76-98o113-134i155-177o206-228i254-276o291-313i
IPI00010416	GPR25 Probable G-protein coupled receptor 25	Receptors	GPCR;Rhodopsin	Valid	7	0	o44-65i77-102o114-135i156-177o197-222i243-267o287-310i	8	43-65,77-99,118-140,153-175,201-223,241-263,266-288,293-315	7	o42-64i77-99o119-141i154-176o202-224i245-267o287-309i
IPI00168597	GPR26 Probable G-protein coupled receptor 26	Receptors	GPCR;Rhodopsin	Valid	6	0	o6-31i43-69o81-102i123-149o169-195i243-263o	6	9-31,45-67,85-107,123-145,170-192,245-267	6	o10-31i43-65o80-102i123-145o174-196i243-260o
IPI00016902	GPR27 Probable G-protein coupled receptor 27	Receptors	GPCR;Rhodopsin	Valid	7	0	o22-44i56-77o97-122i134-156o183-208i285-306o318-341i	7	19-41,55-77,100-121,138-160,184-206,286-308,319-341	7	o22-44i65-84o99-121i134-156o183-205i287-309o319-341i
IPI00004334	GPR3 Probable G-protein coupled receptor 3	Receptors	GPCR;Rhodopsin	Valid	7	Y	n3-14c26/27o42-68i75-98o110-132i153-175o195-214i246-265o277-299i	6	18-40,71-93,126-148,165-187,222-244,272-293	7	o23-45i52-74o84-106i127-149o169-191i219-241o251-273i
IPI00010881	GPR31 Probable G-protein coupled receptor 31	Receptors	GPCR;Rhodopsin	Valid	6	0	o12-40i52-76o88-110i130-151o175-201i222-245o	6	14-36,52-74,89-111,133-155,183-205,223-245	6	o15-37i50-72o87-109i130-152o175-197i223-245o
IPI00025357	GPR32 Probable G-protein coupled receptor 32	Receptors	GPCR;Rhodopsin	Valid	7	0	o45-69i81-103o115-137i158-177o214-236i257-282o294-319i	7	43-65,77-99,130-152,154-175,209-231,257-279,295-317	7	o47-69i81-103o118-137i158-177o217-239i259-281o296-318i
IPI00640769	GPR33 Probable G-protein coupled receptor 33	Receptors	GPCR;Rhodopsin	Invalid	7	0	o30-53i65-84o104-124i144-166o200-225i246-263o275-302i	7	29-51,64-86,110-132,145-167,203-225,244-266,279-301	7	o31-53i65-87o102-124i144-166o200-222i243-265o280-302i
IPI00010051	GPR34 Probable G-protein coupled receptor 34	Receptors	GPCR;Rhodopsin	Valid	7	0	o61-80i92-113o133-150i171-192o217-241i269-291o311-330i	6	57-79,90-112,126-148,171-193,217-239,263-285	7	o57-79i91-113o128-150i171-193o217-239i268-290o310-329i
IPI00030217	GPR35 CDNA FLJ16773 fis, clone BRAWH3046240, highly similar to Probable G protein-coupled receptor GPR35	Receptors	GPCR;Rhodopsin	Valid	6	0	o108-130i142-160o180-197i218-239o259-283i304-328o	7	32-53,110-132,143-165,176-198,217-239,260-282,309-331	6	o108-130i143-165o180-197i218-240o255-277i308-330o
IPI00006166	GPR37 Probable G-protein coupled receptor 37 precursor	Receptors	GPCR;Rhodopsin	Valid	7	Y	n14-24c29/30o259-287i299-319o339-360i381-400o443-464i492-520o532-552i	7	235-257,269-291,306-328,350-372,415-437,465-487,500-522	7	o240-262i269-291o306-328i349-371o414-436i465-487o502-524i
IPI00032405	GPR37L1 Endothelin B receptor-like protein 2 precursor	Receptors	GPCR;Rhodopsin	Valid	5	Y	n7-19c24/25o128-156i168-188o208-227i248-270o310-333i	6	109-131,143-165,223-245,287-309,332-354,389-411	3	i111-133o143-165i287-309o
IPI00011241	GPR39 Probable G-protein coupled receptor 39	Receptors	GPCR;Rhodopsin	Valid	7	0	o28-51i72-92o112-131i152-174o224-246i283-301o321-343i	7	32-54,68-90,111-133,151-173,221-243,280-301,320-342	7	o25-47i73-95o110-131i152-174o222-244i282-301o321-343i
IPI00004347	GPR4 Probable G-protein coupled receptor 4	Receptors	GPCR;Rhodopsin	Valid	6	0	o23-43i55-73o93-113i134-154o183-204i225-245o	6	20-42,54-76,95-117,183-205,226-248,271-293	6	o20-42i55-77o92-113i133-155o183-205i225-244o
IPI00007314	GPR42 Putative G-protein coupled receptor 42	Receptors	GPCR;Rhodopsin	Valid	6	0	o15-40i52-70o90-111i132-153o188-211i223-241o	7	17-39,48-70,90-112,133-155,184-206,226-248,256-278	7	o15-40i52-74o89-111i132-154o188-210i223-241o256-278i
IPI00001921	GPR44 Putative G-protein coupled receptor 44	Receptors	GPCR;Rhodopsin	Valid	7	0	o34-57i69-90o110-131i151-169o211-232i244-265o285-307i	7	34-56,72-94,112-134,146-168,207-229,241-263,286-308	7	o36-58i71-93o108-127i147-169o212-231i244-266o286-308i
IPI00419887	GPR45 High-affinity lysophosphatidic acid receptor homolog	Receptors	GPCR;Rhodopsin	Valid	7	0	o35-60i72-100o112-130i150-171o198-222i273-293o305-327i	5	35-57,73-95,114-136,149-171,198-220	7	o37-59i71-93o108-130i150-172o200-222i274-296o306-328i
IPI00299062	GPR50 G protein-coupled receptor 50	Receptors	GPCR;Rhodopsin	Valid	7	0	o27-53i65-83o103-124i145-166o186-209i236-262o274-297i	7	28-50,66-88,102-124,145-167,193-215,238-260,274-296	7	o28-50i63-82o102-124i145-167o187-209i239-261o276-298i
IPI00032463	GPR52 Probable G-protein coupled receptor 52	Receptors	GPCR;Rhodopsin	Invalid	7	0	o45-71i83-104o116-137i158-181o201-226i266-287o299-320i	7	42-64,86-108,120-142,159-181,205-227,268-290,300-322	7	o44-66i78-100o115-137i158-180o202-224i265-287o302-324i
IPI00328871	GPR55 Probable G-protein coupled receptor 55	Receptors	GPCR;Rhodopsin	Valid	7	0	o24-49i61-79o99-117i138-161o181-202i223-248o268-291i	7	21-43,59-81,97-119,138-160,183-205,229-251,270-292	7	o27-49i56-78o93-115i139-161o181-203i224-246o270-292i
IPI00004352	GPR6 Sphingosine 1-phosphate receptor GPR6	Receptors	GPCR;Rhodopsin	Valid	7	0	o83-105i117-142o148-170i191-215o235-254i286-305o317-339i	7	78-100,118-140,155-177,194-216,232-254,287-309,326-348	6	i116-138o148-170i190-212o232-254i285-307o317-339i
IPI00140250	GPR61 Probable G-protein coupled receptor 61	Receptors	GPCR;Rhodopsin	Valid	7	0	o44-67i76-97o117-136i156-179o207-231i285-305o325-344i	7	44-66,80-102,114-136,155-177,207-229,288-310,324-346	7	o45-67i76-98o113-135i156-178o207-229i288-310o325-344i
IPI00289120	GPR62 Probable G-protein coupled receptor 62	Receptors	GPCR;Rhodopsin	Valid	5	0	o12-38i50-73o93-118i130-149o175-199i	6	16-38,51-73,91-113,133-155,178-199,271-293	5	o15-37i50-72o92-114i127-149o176-198i
IPI00043553	GPR63 Probable G-protein coupled receptor 63	Receptors	GPCR;Rhodopsin	Valid	7	Y	n2-10c15/16o82-107i119-139o159-177i197-215o241-266i312-335o355-373i	7	67-89,104-126,142-164,182-202,228-250,296-318,331-353	7	o67-89i101-123o143-162i182-201o226-248i301-323o338-360i
IPI00337428	GPR65 Psychosine receptor	Receptors	GPCR;Rhodopsin	Valid	6	0	o15-38i50-71o91-110i130-151o185-203i224-248o	7	17-39,49-70,103-125,132-154,182-203,229-251,272-294	7	o15-37i49-71o91-110i130-152o181-203i224-246o271-293i
IPI00019433	GPR68 G protein-coupled receptor 68	Receptors	GPCR;Rhodopsin	Valid	7	0	o36-57i69-88o108-127i147-168o197-218i239-257o277-299i	7	32-54,67-89,109-131,147-169,196-218,239-261,279-301	7	o34-56i68-90o105-127i147-169o197-219i240-262o277-299i
IPI00009553	GPR75 Probable G-protein coupled receptor 75	Receptors	GPCR;Rhodopsin	Valid	7	0	o36-69i81-107o119-141i162-182o202-225i319-346o352-376i	7	43-65,83-105,120-142,158-180,205-227,322-344,350-372	7	o46-68i81-103o118-140i161-183o203-225i320-342o352-374i
IPI00020543	GPR77 C5a anaphylatoxin chemotactic receptor C5L2	Receptors	GPCR;Rhodopsin	Valid	7	0	o39-60i72-94o114-137i149-171o205-227i234-255o275-294i	7	43-64,72-94,115-137,150-172,202-224,240-262,275-297	7	o39-61i73-95o115-137i150-172o203-225i238-260o275-294i
IPI00044283	GPR78 Probable G-protein coupled receptor 78	Receptors	GPCR;Rhodopsin	Valid	6	0	o6-32i44-68o88-110i122-149o169-191i243-259o	6	9-31,44-66,84-106,129-151,172-194,246-268	6	o10-32i45-67o87-109i122-144o169-191i243-260o
IPI00000211	GPR81 Probable G-protein coupled receptor 81	Receptors	GPCR;Rhodopsin	Valid	6	0	o21-42i54-72o92-111i131-152o179-201i221-245o	6	19-41,50-68,99-121,139-160,179-201,220-242	6	i21-43o53-70i131-153o179-201i221-243o258-280i
IPI00044281	GPR82 Probable G-protein coupled receptor 82	Receptors	GPCR;Rhodopsin	Valid	6	0	o20-41i53-76o96-115i155-177o197-222i250-268o	6	9-31,54-76,93-115,155-177,197-219,251-273	6	o20-42i54-76o91-113i155-177o203-225i246-268o
IPI00021052	GPR83 Probable G-protein coupled receptor 83 precursor	Receptors	GPCR;Rhodopsin	Valid	7	Y	n4-11c16/17o75-97i109-129o149-167i187-206o241-262i293-314o326-348i	5	56-78,98-120,170-192,224-246,278-300	7	o58-80i92-114o129-151i171-190o225-247i278-300o310-332i
IPI00006903	GPR84 Probable G-protein coupled receptor 84	Receptors	GPCR;Rhodopsin	Valid	7	0	o23-45i57-76o96-116i137-161o181-201i320-341o353-373i	7	21-43,55-77,97-119,141-163,179-201,319-341,353-375	7	o22-44i57-75o95-117i137-159o179-201i321-340o350-372i
IPI00014802	GPR85 Probable G-protein coupled receptor 85	Receptors	GPCR;Rhodopsin	Valid	7	0	o20-46i58-78o98-121i133-154o185-207i287-309o315-338i	6	21-43,97-119,135-157,186-208,283-305,309-331	7	o24-46i67-89o99-121i133-155o187-209i288-310o320-342i
IPI00306651	GPR87 Probable G-protein coupled receptor 87	Receptors	GPCR;Rhodopsin	Valid	7	0	o43-67i79-99o119-137i157-178o209-233i254-278o298-318i	6	43-65,76-98,127-149,157-179,210-232,296-318	7	o47-69i76-98o118-137i157-179o207-229i256-278o298-317i
IPI00004926	GPR88 Probable G-protein coupled receptor 88	Receptors	GPCR;Rhodopsin	Valid	7	0	o36-56i68-85o119-140i161-180o192-215i281-303o315-338i	7	34-56,117-139,161-182,192-214,286-308,317-339,350-372	6	i34-56o119-141i162-179o194-216i284-306o316-338i
IPI00006962	GPR92 Probable G-protein coupled receptor 92	Receptors	GPCR;Rhodopsin	Valid	7	0	o26-48i60-79o99-117i137-157o188-212i233-257o277-299i	7	25-47,58-80,97-119,136-158,187-209,232-250,278-300	7	o26-48i53-75o95-117i137-159o188-210i235-257o277-299i
IPI00026881	GRPR Gastrin-releasing peptide receptor	Receptors	GPCR;Rhodopsin	Valid	7	0	o39-65i77-98o118-136i157-178o209-232i262-286o298-325i	6	42-64,75-97,111-133,152-174,210-232,262-284	7	o39-61i74-96o116-136i157-179o211-233i262-284o304-326i
IPI00013375	HCRTR1 Orexin receptor type 1	Receptors	GPCR;Rhodopsin	Valid	7	0	o47-72i84-104o124-142i163-182o214-236i299-320o335-361i	6	48-70,83-105,116-138,164-186,215-237,299-320	6	o49-71i84-106o121-142i163-182o214-236i300-319o
IPI00013376	HCRTR2 Orexin receptor type 2	Receptors	GPCR;Rhodopsin	Valid	7	0	o55-80i92-112o132-150i171-190o222-244i303-322o342-367i	6	56-78,92-114,127-149,174-196,222-244,305-326	7	o57-79i92-114o129-150i171-190o222-244i304-326o341-363i
IPI00018147	HRH1 Histamine H1 receptor	Receptors	GPCR;Rhodopsin	Valid	7	0	o27-52i64-89o101-123i144-168o188-210i417-440o452-471i	7	27-49,65-87,102-124,146-168,190-212,425-447,451-473	7	o30-52i64-86o101-123i144-166o192-214i417-439o449-471i
IPI00012312	HRH2 HRH2 protein	Receptors	GPCR;Rhodopsin	Valid	7	0	o20-43i55-81o93-114i135-158o189-206i232-252o272-291i	7	19-41,53-75,91-113,133-155,184-206,235-257,271-293	7	o20-42i55-77o92-114i135-157o184-206i232-254o269-291i
IPI00217217	HRH3 Isoform 2 of Histamine H3 receptor	Receptors	GPCR;Rhodopsin	Valid	7	0	o35-60i72-92o112-135i156-176o196-223i356-380o392-415i	7	37-59,73-95,112-134,156-178,199-221,361-383,391-413	7	o38-60i72-94o109-128i156-178o198-220i361-383o398-415i
IPI00023596	HRH4 Histamine H4 receptor	Receptors	GPCR;Rhodopsin	Valid	7	0	o20-41i53-73o88-108i129-152o172-194i305-330o342-361i	7	19-41,53-75,99-121,130-152,173-195,306-328,341-362	7	o20-42i51-73o88-110i130-152o172-194i307-329o339-361i
IPI00031686	HTR1A 5-hydroxytryptamine receptor 1A	Receptors	GPCR;Rhodopsin	Valid	7	0	o41-63i70-99o111-132i153-175o195-218i347-368o380-403i	7	37-59,73-95,113-135,153-175,202-223,348-370,380-402	7	o38-60i73-95o110-132i153-175o197-219i344-366o381-403i
IPI00002184	HTR1B 5-hydroxytryptamine receptor 1B	Receptors	GPCR;Rhodopsin	Valid	7	0	o50-74i86-105o125-145i166-186o206-228i315-339o345-364i	7	47-69,85-107,129-151,166-188,210-231,324-346,352-374	7	o51-73i86-108o123-145i165-187o207-229i315-337o347-369i
IPI00002183	HTR1D 5-hydroxytryptamine receptor 1D	Receptors	GPCR;Rhodopsin	Valid	7	0	o39-65i77-101o113-134i155-175o195-217i302-324o336-359i	7	39-61,75-97,112-134,154-176,202-224,299-321,339-361	7	o42-64i76-98o113-132i153-175o195-217i303-325o340-359i
IPI00003932	HTR1E 5-hydroxytryptamine receptor 1E	Receptors	GPCR;Rhodopsin	Valid	7	0	o22-47i59-85o97-118i139-160o180-206i289-309o329-347i	7	23-45,60-82,99-121,139-161,186-208,294-316,325-347	7	o25-47i59-81o96-118i139-161o181-203i289-308o328-347i
IPI00028093	HTR1F 5-hydroxytryptamine receptor 1F	Receptors	GPCR;Rhodopsin	Valid	7	0	o24-50i62-86o98-119i140-161o181-202i291-311o331-350i	7	25-47,60-82,100-121,141-161,182-204,296-318,329-351	7	o28-50i62-84o99-118i139-161o183-205i292-311o331-350i
IPI00002185	HTR2A 5-hydroxytryptamine receptor 2A	Receptors	GPCR;Rhodopsin	Valid	7	0	o76-99i111-139o151-171i192-214o234-256i324-348o360-383i	7	79-101,114-136,150-172,193-214,241-263,325-347,359-381	7	o77-99i112-134o149-171i192-214o234-256i325-347o357-379i
IPI00015134	HTR2B 5-hydroxytryptamine receptor 2B	Receptors	GPCR;Rhodopsin	Valid	7	0	o56-79i91-117o129-151i172-192o219-244i325-349o364-383i	7	58-80,92-114,132-153,171-193,217-239,323-345,360-382	7	o59-81i93-115o130-149i170-192o217-239i327-349o364-383i
IPI00002876	HTR2C 5-hydroxytryptamine receptor 2C	Receptors	GPCR;Rhodopsin	Valid	7	Y	n10-21c32/33o56-78i90-116o128-150i171-194o214-241i312-332o352-371i	7	25-47,63-85,98-120,140-161,184-206,282-304,317-339	7	o24-46i59-81o96-118i143-162o182-204i280-302o317-339i
IPI00748585	HTR4 serotonin 5-HT4 receptor isoform i	Receptors	GPCR;Rhodopsin	Valid	7	0	o20-45i57-79o99-117i138-158o192-213i260-281o293-315i	7	21-43,57-79,90-112,135-157,194-215,259-281,291-313	7	o22-44i57-79o94-116i136-158o191-213i260-278o293-315i
IPI00026666	HTR5A 5-hydroxytryptamine receptor 5A	Receptors	GPCR;Rhodopsin	Valid	7	0	o38-66i78-96o116-137i157-179o199-221i283-302o322-341i	6	40-62,78-100,115-137,159-181,200-222,284-306	7	o35-57i78-100o115-137i157-179o199-221i285-307o322-341i
IPI00032009	HTR6 5-hydroxytryptamine receptor 6	Receptors	GPCR;Rhodopsin	Valid	7	0	o28-51i63-80o100-122i143-166o186-209i263-284o304-323i	8	29-51,64-86,102-124,142-164,184-206,211-233,275-297,303-325	7	o28-50i63-85o100-122i143-165o185-207i267-289o304-323i
IPI00477724	HTR7 5-hydroxytryptamine (Serotonin) receptor 7	Receptors	GPCR;Rhodopsin	Valid	7	0	o82-106i118-138o150-178i199-219o239-260i329-349o369-387i	6	84-106,120-142,160-182,203-225,241-263,334-356	7	o87-109i116-138o148-170i203-222o237-259i331-353o368-387i
IPI00296618	IL8RA High affinity interleukin-8 receptor A	Receptors	GPCR;Rhodopsin	Valid	6	0	o40-65i77-96o121-140i152-174o209-230i242-264o	6	41-63,75-97,113-135,153-175,200-222,243-265	6	o41-63i76-98o118-140i152-174o208-230i243-262o
IPI00012320	IL8RB High affinity interleukin-8 receptor B	Receptors	GPCR;Rhodopsin	Valid	6	0	o49-74i86-105o130-148i160-183o218-239i251-273o	6	51-73,84-106,122-144,162-183,212-234,252-274	6	o51-73i85-107o127-149i161-183o217-239i252-271o
IPI00099988	KISS1R KiSS-1 receptor	Receptors	GPCR;Rhodopsin	Valid	7	0	o43-68i80-105o117-138i158-180o205-227i264-286o306-326i	6	43-65,86-108,122-144,159-181,203-225,260-282	7	o44-66i79-101o121-138i158-180o204-226i264-286o306-328i
IPI00217954	LGR4 Leucine-rich repeat-containing G-protein coupled receptor 4 precursor	Receptors	GPCR;Rhodopsin	Invalid	7	Y	n5-16c24/25o539-564i576-600o620-641i662-683o703-728i749-772o784-804i	7	517-539,551-573,595-617,637-659,681-703,726-748,760-782	7	o522-544i551-573o596-618i638-660o680-702i726-748o763-780i
IPI00795728	LGR5 Leucine-rich repeat-containing G protein-coupled receptor 5	Receptors	GPCR;Rhodopsin	Valid	7	Y	n6-16c21/22o558-583i595-619o639-660i681-702o722-747i768-791o803-823i	7	536-558,575-597,617-639,666-688,703-725,749-771,782-804	7	o536-558i571-593o617-639i660-682o702-724i748-770o780-802i
IPI00514691	LGR6 Isoform 3 of Leucine-rich repeat-containing G-protein coupled receptor 6 precursor	Receptors	GPCR;Rhodopsin	Valid	7	Y	n9-19c24/25o566-587i599-621o657-677i689-708o728-754i775-801o807-830i	7	543-565,578-600,624-646,661-683,707-729,753-775,786-808	7	o544-566i575-597o619-641i662-684o704-726i751-773o788-810i
IPI00299615	LHCGR Isoform Long of Lutropin-choriogonadotropic hormone receptor precursor	Receptors	GPCR;Rhodopsin	Valid	7	Y	n6-17c24/25o364-385i397-418o442-462i483-506o526-551i572-594o606-626i	7	339-361,371-393,416-438,457-479,502-524,547-569,572-594	7	o341-363i372-394o416-438i459-481o501-523i548-570o585-602i
IPI00019382	LTB4R Leukotriene B4 receptor 1	Receptors	GPCR;Rhodopsin	Valid	7	0	o16-44i56-79o99-117i137-159o179-201i222-240o269-293i	7	19-41,54-76,89-111,137-159,180-202,219-241,250-272	7	o20-42i55-77o92-111i137-159o179-201i222-240o271-293i
IPI00022867	LTB4R2 Leukotriene B4 receptor 2	Receptors	GPCR;Rhodopsin	Valid	6	0	o56-79i91-115o127-148i168-189o209-232i253-271o	6	55-77,93-115,132-154,172-194,214-236,249-271	6	o55-77i90-112o127-149i172-194o209-231i252-274o
IPI00022860	MAS1 MAS proto-oncogene	Receptors	GPCR;Rhodopsin	Valid	7	0	o34-59i66-89o101-126i147-166o186-214i226-251o263-283i	6	36-58,68-90,109-131,149-171,189-211,227-249	7	o37-59i66-88o103-125i150-172o187-209i226-248o263-285i
IPI00018669	MAS1L Mas-related G-protein coupled receptor MRG	Receptors	GPCR;Rhodopsin	Invalid	7	0	o82-101i108-131o143-167i188-207o227-250i262-286o298-317i	9	1-23,77-99,108-130,135-157,161-183,191-213,225-247,260-282,287-309	7	o82-104i111-133o143-165i192-214o229-251i264-286o296-318i
IPI00009312	MC2R Adrenocorticotropic hormone receptor	Receptors	GPCR;Rhodopsin	Valid	7	0	o30-50i57-79o105-126i147-168o180-200i221-244o256-278i	7	25-47,63-85,102-124,147-169,177-199,220-242,255-277	7	o30-49i62-84o104-126i147-166o176-198i219-241o256-278i
IPI00018253	MC3R Melanocortin receptor 3	Receptors	GPCR;Rhodopsin	Valid	7	0	o81-101i113-137o157-177i198-218o224-249i278-303o318-338i	7	75-97,116-138,157-179,198-220,228-250,279-301,317-339	7	i81-103o118-140i161-183o198-220i225-247o281-303i316-338o
IPI00027684	MC4R Melanocortin receptor 4	Receptors	GPCR;Rhodopsin	Valid	7	0	o50-69i81-104o124-145i166-186o192-217i244-269o284-304i	7	43-65,83-105,119-141,166-188,191-213,245-267,281-303	7	o50-69i81-103o123-145i166-188o192-214i245-267o282-304i
IPI00012299	MC5R Melanocortin receptor 5	Receptors	GPCR;Rhodopsin	Valid	7	0	o38-60i72-98o118-138i159-179o185-212i233-257o277-297i	7	37-59,68-90,113-135,159-181,189-211,239-261,276-298	7	o37-59i72-94o116-138i159-181o185-207i238-260o275-297i
IPI00017705	MCHR1 Melanin-concentrating hormone receptor 1	Receptors	GPCR;Rhodopsin	Valid	6	0	i110-134o149-169i228-251o279-301i322-341o361-383i	7	110-132,145-167,197-219,235-257,276-298,328-350,352-374	7	o114-136i149-171o186-208i228-250o279-301i322-344o359-381i
IPI00299952	MCHR2 Melanin-concentrating hormone receptor 2	Receptors	GPCR;Rhodopsin	Valid	7	0	o35-60i72-94o114-134i155-174o194-225i252-270o282-309i	7	33-55,70-92,116-138,153-175,200-222,251-273,286-308	7	o35-57i70-92o107-129i150-172o199-221i253-272o287-309i
IPI00011240	MLNR Isoform A of Motilin receptor	Receptors	GPCR;Rhodopsin	Valid	7	0	o37-63i75-93o113-134i155-179o247-270i299-322o334-358i	6	38-60,75-97,157-179,246-268,300-322,335-357	7	o38-60i73-95o115-134i155-177o247-269i299-321o336-358i
IPI00447219	MRGPRD Mas-related G-protein coupled receptor member D	Receptors	GPCR;Rhodopsin	Valid	7	0	o26-52i64-85o105-129i141-160o180-205i217-243o263-280i	7	28-50,63-85,106-128,141-163,181-203,222-244,260-281	7	o32-54i61-83o103-120i141-163o183-205i221-243o258-280i
IPI00783196	MRGPRE Uncharacterized protein MRGPRE	Receptors	GPCR;Rhodopsin	Valid	7	0	o25-49i61-82o102-127i139-158o178-203i215-237o249-272i	6	24-46,60-82,103-125,142-164,178-200,214-236	7	o27-49i58-80o95-117i137-159o179-201i214-236o251-273i
IPI00059513	MRGPRF Mas-related G-protein coupled receptor member F	Receptors	GPCR;Rhodopsin	Valid	7	0	o49-69i81-102o114-138i159-180o200-221i241-262o274-294i	6	40-62,84-106,123-145,162-184,200-222,242-264	6	o49-71i80-102o117-139i159-181o199-221i241-263o
IPI00333751	MRGPRG Mas-related G-protein coupled receptor member G	Receptors	GPCR;Rhodopsin	Valid	7	0	o14-37i49-74o80-101i122-141o161-184i196-217o223-241i	7	15-37,49-71,79-101,122-144,165-187,196-218,222-244	5	i13-35o45-67i79-101o162-184i196-218o
IPI00872251	MRGPRX1 36 kDa protein	Receptors	GPCR;Rhodopsin	Valid	7	0	o28-52i64-85o97-117i138-166o178-202i214-242o254-275i	7	29-51,64-86,95-117,142-164,180-202,217-239,253-275	7	o31-53i60-82o97-116i137-159o179-201i214-236o256-278i
[truncated: 4,718 more rows]
