# Supplementary material for: Mapping the human membrane proteome: a majority of the human membrane proteins can be classified according to function and evolutionary origin
Source: BMC Biol. 2009 Aug 13;7:50. doi: 10.1186/1741-7007-7-50 (PMC2739160; doi:10.1186/1741-7007-7-50)
Supplement: Additional file 2 — ZIP-archive containing FASTA files for all classes and a BLAST database for the entire dataset. [file 1741-7007-7-50-S2.zip]

Archive with 264 entries (262 files):
- Sup3_Sequences_Files/
- Sup3_Sequences_Files/BlastDB/
- Sup3_Sequences_Files/Receptors.Kinase.Axl.fa
- Sup3_Sequences_Files/Receptors.Kinase.Act.TGFB.fa
- Sup3_Sequences_Files/Receptors.IG.Type2.CytokineR.fa
- Sup3_Sequences_Files/Receptors.IG.Type1.CytokineR.fa
- Sup3_Sequences_Files/Receptors.IG.TCR.fa
- Sup3_Sequences_Files/Receptors.IG.OtherTREM.fa
- Sup3_Sequences_Files/Receptors.IG.OtherROBO.fa
- Sup3_Sequences_Files/Receptors.IG.OtherPVR.fa
- Sup3_Sequences_Files/Receptors.IG.OtherOther.fa
- Sup3_Sequences_Files/Receptors.IG.OtherNCR.fa
- Sup3_Sequences_Files/Receptors.IG.OtherMisc.fa
- Sup3_Sequences_Files/Receptors.IG.OtherCD300.fa
- Sup3_Sequences_Files/Receptors.IG.OtherCD1.fa
- Sup3_Sequences_Files/Receptors.IG.NetrinR.fa
- Sup3_Sequences_Files/Receptors.IG.LILR.fa
- Sup3_Sequences_Files/Receptors.IG.FcR.fa
- Sup3_Sequences_Files/Receptors.GPCR.V1R.fa
- Sup3_Sequences_Files/Receptors.GPCR.TAS2R.fa
- Sup3_Sequences_Files/Receptors.GPCR.Secretin.fa
- Sup3_Sequences_Files/Receptors.GPCR.Rhodopsin.fa
- Sup3_Sequences_Files/Receptors.GPCR.PutativeOlfR.fa
- Sup3_Sequences_Files/Receptors.GPCR.Other.fa
- Sup3_Sequences_Files/Receptors.GPCR.Olf.fa
- Sup3_Sequences_Files/Receptors.GPCR.Glutamate.fa
- Sup3_Sequences_Files/Receptors.GPCR.Frizzled.fa
- Sup3_Sequences_Files/Receptors.GPCR.Adhesion.fa
- Sup3_Sequences_Files/Miscellaneous.Unknown_function.TMEM63.fa
- Sup3_Sequences_Files/Miscellaneous.Unknown_function.TMEM30.fa
- Sup3_Sequences_Files/Miscellaneous.Unknown_function.TMEM16.fa
- Sup3_Sequences_Files/Miscellaneous.Unknown_function.TMEM132.fa
- Sup3_Sequences_Files/Miscellaneous.Unknown_function.TM9SF.fa
- Sup3_Sequences_Files/Miscellaneous.Unknown_function.TetraspaninL6.fa
- Sup3_Sequences_Files/Miscellaneous.Unknown_function.RNFT.fa
- Sup3_Sequences_Files/Miscellaneous.Unknown_function.Reticulon.fa
- Sup3_Sequences_Files/Miscellaneous.Unknown_function.ORM1DL.fa
- Sup3_Sequences_Files/Miscellaneous.Unknown_function.NTMG2.fa
- Sup3_Sequences_Files/Miscellaneous.Unknown_function.NTMG1.fa
- Sup3_Sequences_Files/Miscellaneous.Unknown_function.NTM5G1.fa
- Sup3_Sequences_Files/Miscellaneous.Unknown_function.NTM1G2.fa
- Sup3_Sequences_Files/Miscellaneous.Unknown_function.NTM1G1.fa
- Sup3_Sequences_Files/Miscellaneous.Unknown_function.MS4A.fa
- Sup3_Sequences_Files/Miscellaneous.Unknown_function.LRRC37.fa
- Sup3_Sequences_Files/Miscellaneous.Unknown_function.LHFP.fa
- Sup3_Sequences_Files/Miscellaneous.Unknown_function.ITM2.fa
- Sup3_Sequences_Files/Miscellaneous.Unknown_function.IG_Unknown_function.fa
- Sup3_Sequences_Files/Miscellaneous.Unknown_function.HIGD.fa
- Sup3_Sequences_Files/Miscellaneous.Unknown_function.FAM75.fa
- Sup3_Sequences_Files/Miscellaneous.Unknown_function.FAM74.fa
- Sup3_Sequences_Files/Miscellaneous.Unknown_function.FAM163.fa
- Sup3_Sequences_Files/Miscellaneous.Unknown_function.ELOVL.fa
- Sup3_Sequences_Files/Miscellaneous.Unknown_function.DC2.fa
- Sup3_Sequences_Files/Miscellaneous.Unknown_function.cTAGE.fa
- Sup3_Sequences_Files/Miscellaneous.Unknown_function.CSMD.fa
- Sup3_Sequences_Files/Miscellaneous.Unknown_function.CNIH.fa
- Sup3_Sequences_Files/Miscellaneous.Unknown_function.ARMC.fa
- Sup3_Sequences_Files/Miscellaneous.StructuralAndAdhesion.UPK3.fa
- Sup3_Sequences_Files/Miscellaneous.StructuralAndAdhesion.Sarcoglycan.fa
- Sup3_Sequences_Files/Miscellaneous.StructuralAndAdhesion.ProtocadherinsOther.fa
- Sup3_Sequences_Files/Miscellaneous.StructuralAndAdhesion.ProtocadherinsBeta.fa
- Sup3_Sequences_Files/Miscellaneous.StructuralAndAdhesion.Junctophilin.fa
- Sup3_Sequences_Files/Miscellaneous.StructuralAndAdhesion.IG_MPZ.fa
- Sup3_Sequences_Files/Miscellaneous.StructuralAndAdhesion.GapJunction.fa
- Sup3_Sequences_Files/Miscellaneous.StructuralAndAdhesion.EMP-PMP22-LIM.fa
- Sup3_Sequences_Files/Miscellaneous.StructuralAndAdhesion.CrumbsProtein.fa
- Sup3_Sequences_Files/Miscellaneous.StructuralAndAdhesion.Claudin.fa
- Sup3_Sequences_Files/Miscellaneous.StructuralAndAdhesion.Calsyntenin.fa
- Sup3_Sequences_Files/Miscellaneous.StructuralAndAdhesion.CadherinOther.fa
- Sup3_Sequences_Files/Miscellaneous.StructuralAndAdhesion.CadherinClassic.fa
- Sup3_Sequences_Files/Miscellaneous.Other.TMED.fa
- Sup3_Sequences_Files/Miscellaneous.Other.Tetraspanin.fa
- Sup3_Sequences_Files/Miscellaneous.Other.Teneurin.fa
- Sup3_Sequences_Files/Miscellaneous.Other.Synaptotagmin.fa
- Sup3_Sequences_Files/Miscellaneous.Other.Synaptophysin.fa
- Sup3_Sequences_Files/Miscellaneous.Other.Synaptogyrin.fa
- Sup3_Sequences_Files/Miscellaneous.Other.SIRP.fa
- Sup3_Sequences_Files/Miscellaneous.Other.SCAMP.fa
- Sup3_Sequences_Files/Miscellaneous.Other.RTP.fa
- Sup3_Sequences_Files/Miscellaneous.Other.REEP.fa
- Sup3_Sequences_Files/Miscellaneous.Other.MAL.fa
- Sup3_Sequences_Files/Miscellaneous.Other.LRRC8.fa
- Sup3_Sequences_Files/Miscellaneous.Other.LRRC.fa
- Sup3_Sequences_Files/Miscellaneous.Other.LASS.fa
- Sup3_Sequences_Files/Miscellaneous.Other.IFITM.fa
- Sup3_Sequences_Files/Miscellaneous.Other.HERV3.fa
- Sup3_Sequences_Files/Miscellaneous.Other.HERV2.fa
- Sup3_Sequences_Files/Miscellaneous.Other.HERV1.fa
- Sup3_Sequences_Files/Miscellaneous.Other.GBP.fa
- Sup3_Sequences_Files/Miscellaneous.Other.Ferlin.fa
- Sup3_Sequences_Files/Miscellaneous.Other.DPY19.fa
- Sup3_Sequences_Files/Miscellaneous.Other.DnaJ.fa
- Sup3_Sequences_Files/Miscellaneous.Other.CMTM.fa
- Sup3_Sequences_Files/Miscellaneous.Other.Butyrophylin.fa
- Sup3_Sequences_Files/Miscellaneous.Ligand.Semaphorins.fa
- Sup3_Sequences_Files/Miscellaneous.Ligand.NKG2DL.fa
- Sup3_Sequences_Files/Miscellaneous.Ligand.Neuroligin.fa
- Sup3_Sequences_Files/Miscellaneous.Ligand.Jagged.fa
- Sup3_Sequences_Files/Miscellaneous.Ligand.IG_Ligand.fa
- Sup3_Sequences_Files/Miscellaneous.Ligand.EphB.fa
- Sup3_Sequences_Files/Miscellaneous.Ligand.Delta.fa
- Sup3_Sequences_Files/Enzymes.6.3.fa
- Sup3_Sequences_Files/Enzymes.6.2.fa
- Sup3_Sequences_Files/Enzymes.5.3.fa
- Sup3_Sequences_Files/Enzymes.5.2.fa
- Sup3_Sequences_Files/Enzymes.5.1.fa
- Sup3_Sequences_Files/Enzymes.4.6.fa
- Sup3_Sequences_Files/Enzymes.4.4.fa
- Sup3_Sequences_Files/Enzymes.4.2.fa
- Sup3_Sequences_Files/Enzymes.4.1.fa
- Sup3_Sequences_Files/Enzymes.3.6.fa
- Sup3_Sequences_Files/Enzymes.3.5.fa
- Sup3_Sequences_Files/Enzymes.3.4.fa
- Sup3_Sequences_Files/Enzymes.3.2.fa
- Sup3_Sequences_Files/Enzymes.3.1.fa
- Sup3_Sequences_Files/Enzymes.2.8.fa
- Sup3_Sequences_Files/Enzymes.2.7.fa
- Sup3_Sequences_Files/Enzymes.2.5.fa
- Sup3_Sequences_Files/Enzymes.2.4.fa
- Sup3_Sequences_Files/Enzymes.2.3.fa
- Sup3_Sequences_Files/Enzymes.2.1.fa
- Sup3_Sequences_Files/Enzymes.1.9.fa
- Sup3_Sequences_Files/Enzymes.1.8.fa
- Sup3_Sequences_Files/Enzymes.1.6.fa
- Sup3_Sequences_Files/Enzymes.1.5.fa
- Sup3_Sequences_Files/Enzymes.1.4.fa
- Sup3_Sequences_Files/Enzymes.1.3.fa
- Sup3_Sequences_Files/Enzymes.1.2.fa
- Sup3_Sequences_Files/Enzymes.1.1.fa
- Sup3_Sequences_Files/Enzymes.1.fa
- Sup3_Sequences_Files/Miscellaneous.StructuralAndAdhesion.IG_AdhesionProteins.fa
- Sup3_Sequences_Files/Receptors.IG.KIR.fa
- Sup3_Sequences_Files/Transporters.Channels.Voltage_gated_ion_channels.catSper-Two-P.fa
- Sup3_Sequences_Files/Transporters.SLC.DMT.SLC35.fa
- Sup3_Sequences_Files/Transporters.SLC.APC.SLC23.fa
- Sup3_Sequences_Files/Transporters.SLC.Other.SLC10.fa
- Sup3_Sequences_Files/Unclassified.fa
- Sup3_Sequences_Files/Transporters.SLC.Other.SLC9.fa
- Sup3_Sequences_Files/Transporters.SLC.Other.SLC8.fa
- Sup3_Sequences_Files/Transporters.SLC.Other.SLC6.fa
- Sup3_Sequences_Files/Transporters.SLC.Other.SLC44.fa
- Sup3_Sequences_Files/Transporters.SLC.Other.SLC42(Rh).fa
- Sup3_Sequences_Files/Transporters.SLC.Other.SLC41.fa
- Sup3_Sequences_Files/Transporters.SLC.Other.SLC40.fa
- Sup3_Sequences_Files/Transporters.SLC.Other.SLC39.fa
- Sup3_Sequences_Files/Transporters.SLC.Other.SLC34.fa
- Sup3_Sequences_Files/Transporters.SLC.Other.SLC33.fa
- Sup3_Sequences_Files/Transporters.SLC.Other.SLC31.fa
- Sup3_Sequences_Files/Transporters.SLC.Other.SLC30.fa
- Sup3_Sequences_Files/Transporters.SLC.Other.SLC3.fa
- Sup3_Sequences_Files/Transporters.SLC.Other.SLC28.fa
- Sup3_Sequences_Files/Transporters.SLC.Other.SLC27.fa
- Sup3_Sequences_Files/Transporters.SLC.Other.SLC24.fa
- Sup3_Sequences_Files/Transporters.SLC.Other.SLC20.fa
- Sup3_Sequences_Files/Transporters.SLC.Other.SLC14.fa
- Sup3_Sequences_Files/Transporters.SLC.Other.SLC13.fa
- Sup3_Sequences_Files/Transporters.SLC.Other.SLC11.fa
- Sup3_Sequences_Files/Transporters.SLC.Other.SLC1.fa
- Sup3_Sequences_Files/Transporters.SLC.Mitochondrial_carrier.SLC25.fa
- Sup3_Sequences_Files/Transporters.SLC.MFS.SV2.fa
- Sup3_Sequences_Files/Transporters.SLC.MFS.Spinster.fa
- Sup3_Sequences_Files/Transporters.SLC.MFS.SLCO.fa
- Sup3_Sequences_Files/Transporters.SLC.MFS.SLC46.fa
- Sup3_Sequences_Files/Transporters.SLC.MFS.SLC45.fa
- Sup3_Sequences_Files/Transporters.SLC.MFS.SLC43.fa
- Sup3_Sequences_Files/Transporters.SLC.MFS.SLC37.fa
- Sup3_Sequences_Files/Transporters.SLC.MFS.SLC29.fa
- Sup3_Sequences_Files/Transporters.SLC.MFS.SLC22.fa
- Sup3_Sequences_Files/Transporters.SLC.MFS.SLC2.fa
- Sup3_Sequences_Files/Transporters.SLC.MFS.SLC19.fa
- Sup3_Sequences_Files/Transporters.SLC.MFS.SLC18.fa
- Sup3_Sequences_Files/Transporters.SLC.MFS.SLC17.fa
- Sup3_Sequences_Files/Transporters.SLC.MFS.SLC16.fa
- Sup3_Sequences_Files/Transporters.SLC.MFS.SLC15.fa
- Sup3_Sequences_Files/Transporters.SLC.MFS.HIAT.fa
- Sup3_Sequences_Files/Transporters.SLC.DMT.NIPA.fa
- Sup3_Sequences_Files/Transporters.SLC.DMT.AMAC.fa
- Sup3_Sequences_Files/Transporters.SLC.APC.SLC7.fa
- Sup3_Sequences_Files/Transporters.SLC.APC.SLC5.fa
- Sup3_Sequences_Files/Transporters.SLC.APC.SLC4.fa
- Sup3_Sequences_Files/Transporters.SLC.APC.SLC38.fa
- Sup3_Sequences_Files/Transporters.SLC.APC.SLC36.fa
- Sup3_Sequences_Files/Transporters.SLC.APC.SLC32.fa
- Sup3_Sequences_Files/Transporters.SLC.APC.SLC26.fa
- Sup3_Sequences_Files/Transporters.SLC.APC.SLC12.fa
- Sup3_Sequences_Files/Transporters.Other_transporters.XK.fa
- Sup3_Sequences_Files/Transporters.Other_transporters.VAMP.fa
- Sup3_Sequences_Files/Transporters.Other_transporters.Syntaxin.fa
- Sup3_Sequences_Files/Transporters.Other_transporters.STEAP.fa
- Sup3_Sequences_Files/Transporters.Other_transporters.Sidoreflexins.fa
- Sup3_Sequences_Files/Transporters.Other_transporters.SERINC.fa
- Sup3_Sequences_Files/Transporters.Other_transporters.Bestrophin.fa
- Sup3_Sequences_Files/Transporters.Other_transporters.BCL2.fa
- Sup3_Sequences_Files/Transporters.Channels.Voltage_gated_ion_channels.Two-p_K_channels.fa
- Sup3_Sequences_Files/Transporters.Channels.Voltage_gated_ion_channels.TRP_channels.fa
- Sup3_Sequences_Files/Transporters.Channels.Voltage_gated_ion_channels.SodiumChannels.fa
- Sup3_Sequences_Files/Transporters.Channels.Voltage_gated_ion_channels.RYR_ITPR.fa
- Sup3_Sequences_Files/Transporters.Channels.Voltage_gated_ion_channels.Potassium_channels.fa
- Sup3_Sequences_Files/Transporters.Channels.Voltage_gated_ion_channels.InwardlyRectifyingKchannel.fa
- Sup3_Sequences_Files/Transporters.Channels.Voltage_gated_ion_channels.cycliNucleotideRegulatedChannels.fa
- Sup3_Sequences_Files/Transporters.Channels.Voltage_gated_ion_channels.CalciumChannels.fa
- Sup3_Sequences_Files/Transporters.Channels.Voltage_gated_ion_channels.Ca_Activated_Potassium_Channels.fa
- Sup3_Sequences_Files/Transporters.Channels.Ligand_gated_ion_channels.Glutamate.fa
- Sup3_Sequences_Files/Transporters.Channels.Ligand_gated_ion_channels.cys-loop.fa
- Sup3_Sequences_Files/Transporters.Channels.Ligand_gated_ion_channels.ATP_gated_ion_channels.fa
- Sup3_Sequences_Files/Transporters.Channels.Chloride_channels.Tweety.fa
- Sup3_Sequences_Files/Transporters.Channels.Chloride_channels.CLC.fa
- Sup3_Sequences_Files/Transporters.Channels.Aquaporins.fa
- Sup3_Sequences_Files/Transporters.AuxillaryTransportUnit.SodiumChannelBeta.fa
- Sup3_Sequences_Files/Transporters.AuxillaryTransportUnit.PKD1.fa
- Sup3_Sequences_Files/Transporters.AuxillaryTransportUnit.NKAIN.fa
- Sup3_Sequences_Files/Transporters.AuxillaryTransportUnit.KCNMB.fa
- Sup3_Sequences_Files/Transporters.AuxillaryTransportUnit.KCNE.fa
- Sup3_Sequences_Files/Transporters.AuxillaryTransportUnit.CACNG.fa
- Sup3_Sequences_Files/Transporters.AuxillaryTransportUnit.CACNA2D.fa
- Sup3_Sequences_Files/Transporters.AuxillaryTransportUnit.ATP1B.fa
- Sup3_Sequences_Files/Transporters.Active_transporters.P-ATPase.fa
- Sup3_Sequences_Files/Transporters.Active_transporters.ABCG.fa
- Sup3_Sequences_Files/Transporters.Active_transporters.ABCD.fa
- Sup3_Sequences_Files/Transporters.Active_transporters.ABCC.fa
- Sup3_Sequences_Files/Transporters.Active_transporters.ABCB.fa
- Sup3_Sequences_Files/Transporters.Active_transporters.ABCA.fa
- Sup3_Sequences_Files/Receptors.SCAR.MacrophageMannoseR.fa
- Sup3_Sequences_Files/Receptors.SCAR.Class_H.fa
- Sup3_Sequences_Files/Receptors.SCAR.Class_G.fa
- Sup3_Sequences_Files/Receptors.SCAR.Class_F.fa
- Sup3_Sequences_Files/Receptors.SCAR.Class_E.fa
- Sup3_Sequences_Files/Receptors.SCAR.Class_D.fa
- Sup3_Sequences_Files/Receptors.SCAR.Class_B.fa
- Sup3_Sequences_Files/Receptors.SCAR.Class_A.fa
- Sup3_Sequences_Files/Receptors.Other_receptors.VPS10R.fa
- Sup3_Sequences_Files/Receptors.Other_receptors.Transferrin.fa
- Sup3_Sequences_Files/Receptors.Other_receptors.TOLL.fa
- Sup3_Sequences_Files/Receptors.Other_receptors.TNFNGF.fa
- Sup3_Sequences_Files/Receptors.Other_receptors.Syndecan.fa
- Sup3_Sequences_Files/Receptors.Other_receptors.Selectin.fa
- Sup3_Sequences_Files/Receptors.Other_receptors.ReceptorTypePhosphatases.fa
- Sup3_Sequences_Files/Receptors.Other_receptors.RAMP.fa
- Sup3_Sequences_Files/Receptors.Other_receptors.Plexin.fa
- Sup3_Sequences_Files/Receptors.Other_receptors.Patched.fa
- Sup3_Sequences_Files/Receptors.Other_receptors.Notch.fa
- Sup3_Sequences_Files/Receptors.Other_receptors.Neuropilin.fa
- Sup3_Sequences_Files/Receptors.Other_receptors.Neurexin.fa
- Sup3_Sequences_Files/Receptors.Other_receptors.LDLR.fa
- Sup3_Sequences_Files/Receptors.Other_receptors.KDELR.fa
- Sup3_Sequences_Files/Receptors.Other_receptors.Integrin.fa
- Sup3_Sequences_Files/Receptors.Other_receptors.IL17.fa
- Sup3_Sequences_Files/Receptors.Other_receptors.Derlin.fa
- Sup3_Sequences_Files/Receptors.Other_receptors.ContactinAssProt.fa
- Sup3_Sequences_Files/Receptors.Other_receptors.ADIPO-PAQR.fa
- Sup3_Sequences_Files/Receptors.Kinase.RGC.fa
- Sup3_Sequences_Files/Receptors.KInase.PDGFR.fa
- Sup3_Sequences_Files/Receptors.Kinase.Other.fa
- Sup3_Sequences_Files/Receptors.Kinase.neutrophin.fa
- Sup3_Sequences_Files/Receptors.Kinase.InsR.fa
- Sup3_Sequences_Files/Receptors.Kinase.FGFR.fa
- Sup3_Sequences_Files/Receptors.Kinase.Eph.fa
- Sup3_Sequences_Files/Receptors.Kinase.EGFR.fa
- Sup3_Sequences_Files/Miscellaneous.Ligand.MHC.fa
- Sup3_Sequences_Files/BlastDB/BlastDB.fa.pin
- Sup3_Sequences_Files/BlastDB/BlastDB.fa.psq
- Sup3_Sequences_Files/BlastDB/BlastDB.fa.phr
- Sup3_Sequences_Files/BlastDB/formatdb.log
- Sup3_Sequences_Files/BlastDB/BlastDB.fa
