# Supplementary material for: Mapping the human membrane proteome: a majority of the human membrane proteins can be classified according to function and evolutionary origin
Source: BMC Biol. 2009 Aug 13;7:50. doi: 10.1186/1741-7007-7-50 (PMC2739160; doi:10.1186/1741-7007-7-50)
Supplement: Additional file 2 — ZIP-archive containing FASTA files for all classes and a BLAST database for the entire dataset. [file 1741-7007-7-50-S2.zip › Sup3_Sequences_Files/Miscellaneous.Unknown_function.ORM1DL.fa]

>IPI00009364
MNVGVAHSEVNPNTRVMNSRGMWLTYALGVGLLHIVLLSIPFFSVPVAWTLTNIIHNLGMYVFLHAVKGTPFETPDQGKARLLTHWEQLDYGVQFTSSRKFFTISPIILYFLASFYTKYDPTHFILNTASLLSVLIPKMPQLHGVRIFGINKY
>IPI00166066
MNVGTAHSEVNPNTRVMNSRGIWLSYVLAIGLLHIVLLSIPFVSVPVVWTLTNLIHNMGMYIFLHTVKGTPFETPDQGKARLLTHWEQMDYGVQFTASRKFLTITPIVLYFLTSFYTKYDQIHFVLNTVSLMSVLIPKLPQLHGVRIFGINKY
>IPI00171701
MNVGVAHSEVNPNTRVMNSRGIWLAYIILVGLLHMVLLSIPFFSIPVVWTLTNVIHNLATYVFLHTVKGTPFETPDQGKARLLTHWEQMDYGLQFTSSRKFLSISPIVLYLLASFYTKYDAAHFLINTASLLSVLLPKLPQFHGVRVFGINKY
